# Supplementary material for: Inositol phosphates as an overlooked phosphorous source in marine ecosystems
Source: ISME J. 2025 Jul 11;19(1):wraf161. doi: 10.1093/ismejo/wraf161 (PMC12406696; doi:10.1093/ismejo/wraf161)
Supplement: Supplementary_Table_S2_wraf161 [file supplementary_table_s2_wraf161.xlsx]

## Sheet: Table S2
Table S2. The information of environmental homologous sequences used for enzymetic activity detection.
Protein	Name	Gene_id	Genome_id	Region	Sample Type	Kingdom	Phylum	Class	Order	Family	Genus	Sequence
BPP	ABL	gene_516518|GeneMark.hmm|354_aa|-|2233|3297	S14#A4-07-0m-34An	Antarctic Ocean	Seawater	Bacteria	Pseudomonadota	Alphaproteobacteria	Holosporales	-	-	MKFKSVLISILAIVSLWACKEDLPRQMFDVVATSETTPGPHKGDVIDDPAVWVNKKDPAKSMIIGTDKSKEGFGGLRLYNLQGEEINFLQVGAMNNVDVRYNFLLAGQKVDLVVASNRDDNTLSIFKVTADGQNLIDVTGRKVSPPGDIYGMCLYRHKDDGHVYAFITTKQGLVQQWRLVSNQDGMVDARLVRSFEVGSKTEGVVADDETGQLYVAEENIGIWRYSAAPGAEESRVQIDQVGKRLADDVEGLTLYYGAKGKGYLIASSQGNSTFSVYQRQGDNKYLKSFRIIDGPSIKGARKTDGITVVSQSLGVFYPVGLFVAHSDGFGTGVGSNFKLVSWDLIEANLNRKTQ
	ACJ	TARA_070_MES_0.22-0.45_C10184226_1_gene265552TARA_070_MES_0.22-0.45_C10184226_1_1	TARA_070_MES_0.22-0.45	Atlantic Ocean South	Seawater	Bacteria	Bacteroidota	Flavobacteriia	Flavobacteriales	Crocinitomicaceae	-	MTIKLSLYSSLCLVIISLLGCEPKAVWQPVVITEKVPHDTDDPAIWINHENPEESIIFGTDKETEGGIYAFDLNGKIISEKCILDIQRPNNIDLEMEVMIDGEKKDIIAFTERERMQIRVFSVPDMTPLDNGGFPVFEGEPGESNLPMGIAIYKNPETGKTSVIVSRKTGPKEGYLWQYALNSDSTGLRTELLRKFGTFSGLKEIEAIAVDDELGYVYYSDEGFGVRKYYADPEAGNEQVGEFGKGEFKDDIEGIALLSTSNNKGYIFVSDQQKHALRIYTREDNVFVKSVPYLANETDGLDVANFTFSEQYPKGLLVAMSDDQTFHYYSLKDLGLE*
	AQX	Ga0213835_100025176	3300021409	Atlantic Ocean	Seawater	Bacteria	Pseudomonadota	Gammaproteobacteria	Oceanospirillales	Halomonadaceae	Halomonas	MSLRNLTSWRSFKYLIGLACLVGAGWMLVWPGATTSPAASQALVIISAEGETVPVESGGDAADDPAIWYNAQAPELSLVLGTDKRRGLEVYDLAGERVQSLPVGRLNNVDLRQDVLLDGRRRDIAVATHRDTDSLAVFEIDASGEVSLIGKVATDLSEIYGVCLYRHGEELHVFTNGKDGSYLQHRLDIVQGGPQVELLRSFQLDSQPEGCVADDQRSLLFVGEEAFGVWVMQAAPDATTGRELVIEATSPLKPDIEGLALYGDRYLIVSSQGNHRFAVLDASPPYRLRGMFRIDEDGERGIGSVRETDGIEVSDLSFGERFPLGLMVVQSGRNVSTNQNFKYLNWAQIAEALELSVPQ
CP	AWN	Ga0392324_0079514_794_1912	3300037540	Pacific Ocean	Sediment	Bacteria	Pseudomonadota	Deltaproteobacteria	-	-	-	MNPPRLRRLAVFLLVALTACFTVDDRITVQPDGSRRPVVDRLGPDRVRLRWPEPMAQGPVTVFAGLSTGTIDYSRPLATGTNPLILTTEVLPEIDDEKARLYYGLVTLDDRTFVTAERRLPLEGPDNFRDLGGYRTRDGRFTRWGRLYRSNDHASLTGNDIHYLSQLGIQLVCDFRSTQERTDTPNLSIGSHVENLPIPVDPEGVQPKLIQRRIRTGALTRGSLEKMMLEAYQSFPTHYADEWKALFQRITDGRSLPTVFHCTAGKDRTGFAAALVLRAVGVSEETVFEDYLLTNVYRARNTRIVSRLIPIYSLWRTKPLDLLPLLEARPEYLQASFDVIEQEWGTVQNYLRKGLGVTPGMQIKLRRNLTRP
PAP	ACR	Ga0052234_11154451	3300003149	Atlantic Ocean	Seawater	Chromista	Pyrrophyta	Dinophyceae	Suessiales	Suessiaceae	Polarella	MWAPSLVSYGTASGALARVAKGSAQIYSCQEPSCGGPYTSGHLHRAVLGESEGGLQPGVRYFYRCGGGEHGDVFSFVMPHRRLQARPTVIAILGDPGQTEQSEHTFSHIRAADPLVTVLAGDLSYADCHQPRWDSYGRLAEPLAARVPVMSVAGNHEEEPPWACGLSMNASFAAYNARYRNPSAASGSSSNMFYSFESAGVHFLMLASYADFSEASDQLAWLRRDLAKVDRGATPWLVAMVHAPWYNSNYAHARDPEGYKMKAAMERLLRDAKLDAMFAGHVHAYERIHRVFDDELDPCAPAYFNIGAGGNREGISGWYDPNPREWSAVRDGNYGHALLTVHNATHAHFTWHRNREEETTVFDEVWLTKDPKCWPATDSSMVLDGDWLFNLV*
	XP	gene_260906|GeneMark.hmm|337_aa|+|464|1477	S15#A5-10-0m-34An	Antarctic Ocean	Seawater	Bacteria	Pseudomonadota	Gammaproteobacteria	Alteromonadales	Alteromonadaceae	Alteromonas	MGCNANMKKTFLFTLSIVLIGLASFSLASHENHEIYDNEYYSENAIKGLETVEDGFSFLVLGDWGRNGHFHQRTVAKWMDIAAAQADAEFVATTGDNFYSNGIASIHDPYWRSSFEDVYTGPNLFIDWYATLGNHDYRGNWQAQIDYSDISRRWQMPAPYYAKTVDVSDNTSALLLFVDTSPLNPAYESEKKYAAAMAQDGDAQLAWIHKQLSESKAEWKIVIGHHPLYSSGKRYGKTSGIRNVIEPVLEQYGVQAYFAGHEHDLQHNRAANKQVEHFVSGAGSELRPVKQREFTLFAESQAGFAIVSMDSTQCLVQFVNNSGEVIYRYTISLSKDK
