# Supplementary material for: Inositol phosphates as an overlooked phosphorous source in marine ecosystems
Source: ISME J. 2025 Jul 11;19(1):wraf161. doi: 10.1093/ismejo/wraf161 (PMC12406696; doi:10.1093/ismejo/wraf161)
Supplement: Supplementary_Table_S4_wraf161 [file supplementary_table_s4_wraf161.xlsx]

## Sheet: Table S4
Table S4. The abundance of potential genes involved in InsPs hydrolysis.
Sample type	Source	ID	Depth (m)	Latitude (°N)	Longtitude (°E)	Group	BPP_ABL86758	BPP_ACJ35482	BPP_AQX17444	BPP_QJA16365	CP_AWN00236	CP_AAQ13669	HAP_AAA32705	HAP_AAM23271	HAP_AAR89622	HAP_ABG88857	HAP_ACJ51391	HAP_WP_198495896	HAP_WP_027265797	PAP_ACR23329	PAP_XP_004504591	COG0012	COG0016	COG0018	COG0172	COG0215	COG0495	COG0525	COG0533	COG0541	COG0552	phoA	phoD	phoK	phoX
Metagenomes	Coastal_seawater	2222084010	4	37.7296	-0.7741	Surface	0	0	0	0	0	0	0	0	0	0	0	0	0	0	0	9	9	2	5	6	14	11	8	13	8	1	0	0	1
Metagenomes	Coastal_seawater	3300001965	2	-1.21694	-90.3197	Surface	2	0	2	1	0	0	0	0	0	0	0	0	0	0	0	115	84	1	76	86	217	130	71	69	46	9	11	0	0
Metagenomes	Coastal_seawater	3300006614	1	-34.1192	151.227	Surface	5	0	1	0	4	0	0	0	0	0	0	0	0	0	0	45	33	13	43	56	58	60	44	30	33	9	3	0	0
Metagenomes	Coastal_seawater	3300006615	1	-34.1192	151.227	Surface	7	1	3	0	5	0	0	0	0	0	0	0	0	1	1	57	52	19	59	63	81	69	51	46	47	6	9	4	0
Metagenomes	Coastal_seawater	3300006616		-34.1192	151.227	Surface	1	0	3	1	4	0	0	0	0	0	0	0	0	1	1	49	55	13	61	60	90	69	54	51	50	20	17	8	4
Metagenomes	Coastal_seawater	3300006617	1	-34.1192	151.227	Surface	2	0	0	0	3	0	0	0	0	0	1	0	0	2	0	63	55	20	72	58	82	88	60	59	54	12	13	9	3
Metagenomes	Coastal_seawater	3300006620		-34.1192	151.227	Surface	1	0	0	0	4	0	0	0	0	0	0	0	0	0	0	58	51	9	51	59	87	71	49	34	48	7	11	0	6
Metagenomes	Coastal_seawater	3300006621	1	-34.1192	151.227	Surface	7	0	0	0	2	0	0	0	0	0	0	0	0	1	0	72	75	13	68	87	119	106	70	77	66	25	14	11	4
Metagenomes	Coastal_seawater	3300006622		-34.1192	151.227	Surface	4	0	0	0	4	0	0	0	0	0	1	0	0	1	0	83	90	15	89	76	100	116	75	75	72	30	19	15	5
Metagenomes	Coastal_seawater	3300006643	1	-34.1192	151.227	Surface	3	1	1	0	7	0	0	0	0	0	0	0	0	0	0	57	56	11	69	72	99	90	65	57	55	20	14	12	4
Metagenomes	Coastal_seawater	3300007263	1	-34.1192	151.227	Surface	4	0	0	0	5	0	0	0	0	0	0	0	0	1	0	32	30	8	38	37	46	44	28	24	26	4	4	1	0
Metagenomes	Coastal_seawater	3300007266	1	-34.1192	151.227	Surface	6	1	1	0	5	0	0	0	0	0	0	0	0	1	0	39	34	12	39	49	65	57	33	31	30	8	4	5	0
Metagenomes	Coastal_seawater	3300007267	1	-34.1192	151.227	Surface	2	2	2	1	4	0	0	0	0	0	0	0	0	0	0	45	40	8	43	52	47	68	40	35	36	14	6	2	1
Metagenomes	Coastal_seawater	3300007271	1	-34.1192	151.227	Surface	1	1	1	0	1	0	0	0	0	0	0	0	0	2	2	39	24	8	29	35	42	36	26	22	32	4	6	1	3
Metagenomes	Coastal_seawater	3300007273	1	-34.1192	151.227	Surface	2	1	2	0	3	0	0	0	0	0	0	0	0	0	0	48	37	14	41	49	59	48	36	29	33	8	5	1	2
Metagenomes	Coastal_seawater	3300007274	1	-34.1192	151.227	Surface	3	1	0	0	1	0	0	0	0	0	0	0	0	4	2	26	20	8	30	30	37	40	18	23	29	6	12	0	4
Metagenomes	Coastal_seawater	3300007280	1	-34.1192	151.227	Surface	3	0	0	0	1	0	0	0	0	0	1	0	0	0	0	59	42	15	54	51	70	71	47	46	52	12	13	8	5
Metagenomes	Coastal_seawater	3300007862	9.6	46.234	-123.916	Surface	5	0	0	0	1	0	0	0	0	0	0	0	0	0	1	182	158	50	140	162	269	276	104	173	114	11	32	6	21
Metagenomes	Coastal_seawater	3300007863	15.1	46.2335	-123.914	Surface	3	1	0	0	2	0	0	0	0	0	0	0	0	0	0	149	116	32	131	140	277	226	99	149	95	11	16	6	5
Metagenomes	Coastal_seawater	3300007954	9.6	46.234	-123.916	Surface	2	1	0	0	2	0	0	0	0	0	0	0	0	0	3	167	126	35	123	126	227	235	97	146	91	13	18	6	16
Metagenomes	Coastal_seawater	3300007956	15.1	46.2335	-123.914	Surface	3	0	0	0	3	0	0	0	0	0	0	0	0	2	0	146	129	35	113	141	261	215	103	141	101	18	20	6	7
Metagenomes	Coastal_seawater	3300007973	1.2	46.2357	-123.915	Surface	4	6	1	0	3	0	0	0	1	0	0	0	0	1	5	257	204	73	207	271	419	406	187	245	163	9	52	9	59
Metagenomes	Coastal_seawater	3300007974	1.2	46.2357	-123.916	Surface	3	7	0	0	1	0	0	0	0	0	1	0	0	0	5	242	190	68	204	253	429	384	166	223	146	11	38	10	45
Metagenomes	Coastal_seawater	3300007992	10.3	46.235	-123.912	Surface	9	7	1	0	8	0	0	0	0	0	1	0	0	1	6	415	329	109	338	411	709	585	285	387	274	18	63	16	73
Metagenomes	Coastal_seawater	3300021335	1	34.7181	-76.6707	Surface	7	0	1	0	3	0	0	0	0	0	0	0	0	0	0	237	200	35	173	200	376	364	148	191	143	18	42	8	9
Metagenomes	Coastal_seawater	3300021338	1	29.6703	-81.2145	Surface	5	5	6	0	1	0	0	0	0	0	0	0	0	0	2	107	85	45	90	92	150	124	70	88	69	32	40	9	34
Metagenomes	Coastal_seawater	3300021341	1	29.6703	-81.2145	Surface	3	4	8	1	1	0	0	0	0	0	0	0	0	0	0	111	79	42	85	90	126	132	89	84	75	35	42	9	32
Metagenomes	Coastal_seawater	3300021343	1	29.6703	-81.2145	Surface	3	4	9	0	1	0	0	0	0	0	0	0	0	0	0	98	64	38	79	75	121	125	75	80	71	33	34	7	27
Metagenomes	Coastal_seawater	3300021347	1	34.7181	-76.6707	Surface	8	1	3	0	4	0	0	0	0	0	0	0	0	5	1	379	303	51	299	297	700	613	208	285	193	13	44	10	37
Metagenomes	Coastal_seawater	3300021356	1	34.7181	-76.6707	Surface	11	0	6	0	7	0	0	0	0	0	0	0	0	1	0	377	303	84	320	294	718	560	246	313	201	38	73	11	31
Metagenomes	Coastal_seawater	3300021364	1	34.7181	-76.6707	Surface	22	2	4	0	4	0	0	0	0	0	0	0	0	0	0	412	308	77	344	340	742	568	251	304	213	35	67	8	35
Metagenomes	Coastal_seawater	3300021368	1	34.7181	-76.6707	Surface	21	0	7	1	6	0	0	0	0	0	0	0	0	1	0	412	335	69	371	334	764	661	253	309	231	35	54	5	36
Metagenomes	Coastal_seawater	3300021371	1	34.7181	-76.6707	Surface	11	0	7	1	8	0	0	0	0	0	0	0	0	6	2	359	323	82	340	345	751	588	267	296	222	38	58	14	28
Metagenomes	Coastal_seawater	3300021373	1	34.7181	-76.6707	Surface	18	0	4	0	8	0	0	0	0	0	0	0	0	2	0	399	363	105	321	324	660	570	248	326	240	39	64	19	35
Metagenomes	Coastal_seawater	3300021375	1	34.7181	-76.6707	Surface	10	0	2	1	16	0	0	0	0	0	0	0	0	3	1	440	398	98	400	403	889	692	317	350	256	50	65	18	35
Metagenomes	Coastal_seawater	3300021378	1	34.7181	-76.6707	Surface	11	9	7	0	18	0	0	0	0	0	0	0	0	2	0	525	499	98	517	494	944	808	379	421	310	56	75	30	47
Metagenomes	Coastal_seawater	3300021379	1	34.7181	-76.6707	Surface	12	2	6	1	7	0	0	0	0	0	0	0	0	2	0	454	343	95	382	360	742	630	265	366	249	27	57	13	52
Metagenomes	Coastal_seawater	3300021389	1	34.7181	-76.6707	Surface	12	7	9	2	15	0	0	0	0	0	0	0	0	6	1	586	535	121	485	503	1033	858	391	433	320	63	75	31	38
Metagenomes	Coastal_seawater	3300021409	1	29.6703	-81.2145	Surface	1	0	1	0	0	0	0	0	0	0	0	0	0	0	0	45	38	13	36	37	49	40	32	33	32	12	17	4	17
Metagenomes	Coastal_seawater	3300021410	1	29.6703	-81.2145	Surface	0	0	2	0	0	0	0	0	0	0	0	0	0	0	0	42	32	14	31	36	51	42	29	33	31	12	12	4	14
Metagenomes	Coastal_seawater	3300021414	1	29.6703	-81.2145	Surface	2	2	0	0	0	0	0	0	0	0	0	0	0	0	0	22	18	11	18	20	21	21	19	15	17	7	15	3	10
Metagenomes	Coastal_seawater	3300021416	1	29.6703	-81.2145	Surface	1	2	5	1	1	0	0	0	0	0	0	0	0	0	1	66	58	46	62	69	99	92	51	58	51	40	30	5	25
Metagenomes	Coastal_seawater	3300021417	1	29.6703	-81.2145	Surface	3	3	9	0	1	0	0	0	0	0	0	0	0	0	2	67	57	42	62	65	88	99	55	63	49	35	33	6	16
Metagenomes	Coastal_seawater	3300021419	1	29.6703	-81.2145	Surface	4	3	4	0	3	0	0	0	0	0	0	0	1	0	0	77	60	28	64	70	95	91	56	69	57	29	36	7	13
Metagenomes	Coastal_seawater	3300021425	1	34.7181	-76.6707	Surface	12	4	2	1	9	0	0	0	0	0	0	0	0	8	2	447	392	115	359	379	794	638	268	334	278	37	85	8	42
Metagenomes	Coastal_seawater	3300021485	1	29.6703	-81.2145	Surface	2	2	9	0	1	0	0	0	0	0	0	0	0	0	2	45	35	31	50	45	61	76	39	49	37	31	23	2	23
Metagenomes	Coastal_seawater	3300021487	1	29.6703	-81.2145	Surface	1	4	7	1	1	0	0	0	0	0	0	0	0	0	1	44	37	38	48	45	77	78	37	42	38	27	17	2	20
Metagenomes	Coastal_seawater	3300021597	1	29.6703	-81.2145	Surface	2	2	9	0	1	0	0	0	0	0	0	0	0	0	2	44	41	32	46	46	62	75	41	40	38	28	18	3	16
Metagenomes	Coastal_seawater	3300024578		27.8476	-82.5529	Surface	1	0	0	0	1	0	0	0	0	0	0	0	0	0	0	15	9	1	13	10	12	12	9	9	11	1	1	0	0
Metagenomes	Coastal_seawater	3300024579		27.8476	-82.5529	Surface	1	0	3	0	0	0	0	0	0	0	0	0	0	0	0	16	18	1	15	13	17	17	10	16	14	2	1	7	0
Metagenomes	Coastal_seawater	3300027522		-64.8156	-64.0406	Surface	4	6	0	0	5	0	0	0	0	0	0	0	0	0	0	107	119	11	110	101	226	178	117	98	70	14	15	12	1
Metagenomes	Coastal_seawater	3300027668		-64.8156	-64.0406	Surface	9	3	3	0	7	0	0	0	0	0	0	0	0	0	0	167	173	20	156	176	435	379	245	167	104	28	16	11	7
Metagenomes	Coastal_seawater	3300027672		-64.8156	-64.0406	Surface	10	2	0	0	6	0	0	0	0	0	0	0	0	0	0	206	183	22	177	210	512	355	223	169	126	24	19	10	1
Metagenomes	Coastal_seawater	3300027686		-64.8156	-64.0406	Surface	3	2	1	0	6	0	1	0	0	0	0	0	0	0	0	171	176	19	193	168	480	397	245	177	121	24	15	8	5
Metagenomes	Coastal_seawater	3300027704		-64.8156	-64.0406	Surface	13	4	1	0	7	0	0	1	2	0	0	0	0	1	0	219	223	24	199	196	469	418	243	191	135	33	27	14	5
Metagenomes	Coastal_seawater	3300027714		-64.8156	-64.0406	Surface	7	3	2	0	10	0	0	0	0	0	0	0	0	2	1	100	122	21	94	98	167	173	85	79	60	22	22	13	3
Metagenomes	Coastal_seawater	3300027771		-64.8156	-64.0406	Surface	5	3	1	0	4	0	0	2	2	0	0	0	0	2	2	87	77	24	84	70	140	146	65	78	65	19	14	9	2
Metagenomes	Coastal_seawater	3300029624		-26.16	114.25	Surface	17	11	6	0	6	0	0	0	0	0	0	0	0	0	3	101	98	38	97	100	107	96	97	95	93	43	61	13	46
Metagenomes	Coastal_seawater	3300030655		44.6	-125.1	Surface	0	0	0	0	0	0	0	0	0	0	0	0	0	0	0	18	25	5	31	30	46	49	26	24	18	0	0	0	0
Metagenomes	Coastal_seawater	3300035135	0	27.8973	-97.0409	Surface	17	1	11	1	4	0	0	0	0	0	0	0	0	1	0	300	251	37	251	232	485	437	210	256	178	33	46	14	26
Metagenomes	Coastal_seawater	3300035145	0	27.8973	-97.0409	Surface	15	3	9	0	5	0	0	0	0	0	0	0	0	1	0	339	286	37	303	251	543	504	238	296	192	38	70	17	31
Metagenomes	Coastal_seawater	3300039020		42	-70	Surface	0	0	0	0	0	0	0	0	0	0	0	0	0	0	0	3	2	0	1	1	3	1	0	1	3	0	0	0	0
Metagenomes	Coastal_seawater	3300039052		42	-70	Surface	0	0	0	0	0	0	0	0	0	0	0	0	0	0	0	3	2	0	0	2	2	1	1	3	2	2	0	0	0
Metagenomes	Coastal_seawater	3300039053		42	-70	Surface	0	0	0	0	0	0	0	0	0	0	0	0	0	0	0	4	2	4	2	5	9	7	2	4	5	1	3	0	2
Metagenomes	Coastal_seawater	3300040996		42	-70	Surface	0	0	1	0	0	0	0	0	0	0	0	0	0	0	0	4	1	4	4	3	6	6	3	6	3	0	0	0	0
Metagenomes	Coastal_seawater	mgm4460677.3		-12.3744	-77	Surface	0	0	0	0	0	0	0	0	0	0	0	0	0	0	0	33	36	4	33	32	70	75	17	32	24	0	1	0	0
Metagenomes	Coastal_seawater	mgm4577905.3		33.55	-118.4	Surface	4	0	0	0	0	0	0	0	0	0	0	0	0	0	0	1236	726	94	1062	1196	2170	1992	734	1033	581	0	9	1	3
Metagenomes	Coastal_seawater	mgm4622666.3		-74.5487	-166.307	Surface	0	0	19	0	0	0	0	0	0	0	0	0	0	0	0	22	16	27	18	24	45	50	18	18	14	0	23	0	0
Metagenomes	Coastal_seawater	mgm4719958.3		57.8498	-5.6495	Surface	0	0	0	0	0	0	0	0	0	0	0	0	0	0	0	53	32	5	41	37	74	100	28	38	18	0	4	0	2
Metagenomes	Coastal_seawater	mgm4770402.3		35.6	2.9	Surface	1	1	1	0	0	0	0	0	0	0	0	0	0	0	0	52	27	7	41	34	51	62	20	35	28	0	2	0	2
Metagenomes	Coastal_seawater	mgm4770403.3		32.4	9.02	Surface	0	0	0	0	0	0	0	0	0	0	0	0	0	0	0	7	4	0	11	6	16	17	9	10	7	0	1	0	1
Metagenomes	Non-polar seawater	TARA_004_DCM_0.22-1.6	40	36.5533	-6.5669	Surface	8	1	2	0	4	0	0	0	0	0	0	0	0	0	0	119	126	14	135	69	79	47	76	53	77	12	9	0	0
Metagenomes	Non-polar seawater	TARA_004_SRF_0.22-1.6	5	36.5533	-6.5669	Surface	4	1	4	0	4	0	0	0	0	0	0	0	0	0	0	92	134	9	104	65	95	41	76	51	58	10	9	3	3
Metagenomes	Non-polar seawater	TARA_007_DCM_0.22-1.6	42	37.0541	1.9478	Surface	2	0	2	0	0	0	0	0	0	0	0	0	0	0	2	39	57	15	46	22	17	22	28	32	32	12	4	1	2
Metagenomes	Non-polar seawater	TARA_007_SRF_0.22-1.6	5	37.051	1.9378	Surface	7	1	4	1	3	0	0	0	0	0	0	0	0	0	0	64	76	7	75	44	43	32	51	44	48	17	12	2	2
Metagenomes	Non-polar seawater	TARA_009_DCM_0.22-1.6	55	39.0609	5.9422	Surface	6	2	1	1	2	0	0	0	0	0	0	0	0	0	0	138	151	17	145	99	108	52	109	61	94	17	10	4	6
Metagenomes	Non-polar seawater	TARA_009_SRF_0.22-1.6	5	39.1633	5.916	Surface	10	3	9	0	5	0	0	0	0	0	0	0	0	0	0	111	146	16	125	86	138	61	98	77	81	23	23	4	5
Metagenomes	Non-polar seawater	TARA_018_DCM_0.22-1.6	60	35.7528	14.2765	Surface	6	1	4	0	5	0	0	0	0	0	0	0	0	0	0	135	159	18	132	91	115	49	98	68	88	22	17	7	11
Metagenomes	Non-polar seawater	TARA_018_SRF_0.22-1.6	5	35.759	14.2574	Surface	3	2	4	1	3	0	0	0	0	0	0	0	0	0	0	151	151	13	136	74	115	49	107	60	97	19	16	5	6
Metagenomes	Non-polar seawater	TARA_023_DCM_0.22-1.6	55	42.1735	17.7252	Surface	2	0	0	0	0	0	0	0	0	0	0	0	0	0	0	6	3	0	2	6	3	2	3	2	1	0	0	0	0
Metagenomes	Non-polar seawater	TARA_023_SRF_0.22-1.6	5	42.2038	17.715	Surface	11	0	4	0	2	0	0	0	0	0	0	0	0	0	0	62	60	10	71	34	40	21	33	32	35	15	8	2	5
Metagenomes	Non-polar seawater	TARA_025_DCM_0.22-1.6	50	39.3991	19.3997	Surface	7	0	6	0	4	0	0	0	0	0	0	0	0	0	0	117	117	15	118	84	78	37	88	54	72	12	16	1	13
Metagenomes	Non-polar seawater	TARA_025_SRF_0.22-1.6	5	39.3888	19.3905	Surface	10	0	6	1	4	0	0	0	0	0	0	0	0	0	0	115	124	22	125	81	134	50	102	64	79	23	22	2	10
Metagenomes	Non-polar seawater	TARA_030_DCM_0.22-1.6	70	33.9235	32.8118	Surface	8	2	6	0	3	0	0	0	0	0	0	0	0	0	0	188	181	18	172	104	182	72	138	87	104	22	19	10	9
Metagenomes	Non-polar seawater	TARA_030_SRF_0.22-1.6	5	33.9179	32.898	Surface	6	2	2	0	3	0	0	0	0	0	0	0	0	0	1	150	145	13	146	76	160	54	103	65	85	18	14	5	7
Metagenomes	Non-polar seawater	TARA_031_SRF_0.22-1.6	5	27.16	34.835	Surface	4	1	3	0	0	0	0	0	0	0	0	0	0	0	0	61	86	6	76	31	37	21	54	31	51	5	1	0	2
Metagenomes	Non-polar seawater	TARA_032_DCM_0.22-1.6	80	23.4183	37.245	Surface	5	0	0	0	3	0	0	0	0	0	0	0	0	0	0	104	116	16	116	84	71	43	83	71	85	6	6	3	4
Metagenomes	Non-polar seawater	TARA_032_SRF_0.22-1.6	5	23.36	37.2183	Surface	4	1	2	0	1	0	0	0	0	0	0	0	0	0	0	70	69	2	71	32	52	18	40	21	35	4	3	3	1
Metagenomes	Non-polar seawater	TARA_033_SRF_0.22-1.6	5	21.9467	38.2517	Surface	6	1	2	1	2	0	0	0	0	0	0	0	0	0	0	55	66	4	73	42	43	20	46	28	46	5	1	5	4
Metagenomes	Non-polar seawater	TARA_034_DCM_0.22-1.6	60	18.4417	39.8567	Surface	2	1	3	0	4	0	0	0	0	0	0	0	0	0	0	161	167	27	189	140	122	68	115	109	128	12	12	1	3
Metagenomes	Non-polar seawater	TARA_034_SRF_0.22-1.6	5	18.3967	39.875	Surface	6	1	1	0	2	0	0	0	0	0	0	0	0	0	0	60	61	3	62	49	34	20	31	28	46	4	0	3	4
Metagenomes	Non-polar seawater	TARA_036_DCM_0.22-1.6	17	20.8222	63.5133	Surface	6	0	1	0	1	0	0	0	0	0	0	0	0	0	0	77	74	7	71	50	62	31	53	30	53	7	3	2	3
Metagenomes	Non-polar seawater	TARA_036_SRF_0.22-1.6	5	20.8183	63.5047	Surface	3	0	0	0	2	0	0	0	0	0	0	0	0	0	0	51	47	4	49	30	23	19	32	22	28	6	2	0	1
Metagenomes	Non-polar seawater	TARA_037_MES_0.22-1.6	600	20.8457	63.5851	Deep	2	0	0	0	4	0	0	0	0	0	0	0	0	0	1	64	79	9	83	82	58	33	62	75	77	6	5	11	0
Metagenomes	Non-polar seawater	TARA_038_DCM_0.22-1.6	25	19.0284	64.5126	Surface	9	0	1	0	4	0	0	0	0	0	0	0	0	0	0	69	66	11	60	48	37	22	53	27	46	8	5	2	2
Metagenomes	Non-polar seawater	TARA_038_MES_0.22-1.6	340	19.0351	64.5638	Deep	2	0	1	0	0	0	0	0	0	0	0	0	0	0	1	34	42	1	47	35	36	25	29	44	34	4	1	6	1
Metagenomes	Non-polar seawater	TARA_038_SRF_0.22-1.6	5	19.0393	64.4913	Surface	5	0	1	0	2	0	0	0	0	0	0	0	0	0	0	40	36	5	34	16	26	14	23	23	26	5	3	0	1
Metagenomes	Non-polar seawater	TARA_039_DCM_0.22-1.6	25	18.5839	66.4727	Surface	5	0	1	0	4	0	0	0	0	0	0	0	0	0	0	44	58	12	58	30	31	20	30	34	36	9	2	0	2
Metagenomes	Non-polar seawater	TARA_039_MES_0.22-1.6	270	18.7341	66.3896	Deep	2	0	0	0	0	0	0	0	0	0	0	0	0	0	1	51	54	6	58	58	44	31	41	56	51	4	4	7	1
Metagenomes	Non-polar seawater	TARA_041_DCM_0.22-1.6	60	14.5536	70.0128	Surface	8	1	2	0	2	0	0	0	0	0	0	0	0	0	1	116	92	14	114	63	52	37	65	49	75	8	4	2	2
Metagenomes	Non-polar seawater	TARA_041_SRF_0.22-1.6	5	14.6059	69.9776	Surface	6	1	3	0	3	0	0	0	0	0	0	0	0	0	0	57	59	4	68	36	40	20	41	27	41	5	6	1	1
Metagenomes	Non-polar seawater	TARA_042_DCM_0.22-1.6	80	5.9998	73.9067	Surface	2	1	2	1	4	0	0	0	0	0	0	0	0	0	0	101	88	12	111	49	42	34	55	58	62	7	2	0	2
Metagenomes	Non-polar seawater	TARA_042_SRF_0.22-1.6	5	6.0001	73.8955	Surface	8	2	2	1	1	0	0	0	0	0	0	0	0	0	0	61	54	6	64	40	25	18	40	31	35	6	3	1	2
Metagenomes	Non-polar seawater	TARA_045_SRF_0.22-1.6	5	0.0033	71.6428	Surface	6	1	1	0	3	0	0	0	0	0	0	0	0	1	0	52	75	5	61	31	38	15	29	29	34	3	2	2	2
Metagenomes	Non-polar seawater	TARA_048_SRF_0.22-1.6	5	-9.3921	66.4228	Surface	4	2	3	0	0	0	0	0	0	0	0	0	0	1	0	60	85	6	81	41	69	16	43	42	41	3	1	1	1
Metagenomes	Non-polar seawater	TARA_052_DCM_0.22-1.6	75	-16.9534	53.9601	Surface	10	0	2	1	1	0	0	0	0	0	0	0	0	0	0	92	89	11	98	56	39	20	49	31	55	4	5	4	3
Metagenomes	Non-polar seawater	TARA_052_SRF_0.22-1.6	5	-16.957	53.9801	Surface	5	0	2	0	2	0	0	0	0	0	0	0	0	0	0	82	103	10	77	45	35	25	42	31	46	7	7	2	1
Metagenomes	Non-polar seawater	TARA_056_MES_0.22-3	1000	-15.3379	43.2948	Deep	9	4	1	0	5	0	0	0	0	0	0	0	0	0	3	56	44	8	61	30	28	24	41	42	45	11	9	3	3
Metagenomes	Non-polar seawater	TARA_056_SRF_0.22-3	5	-15.3424	43.2965	Surface	3	2	1	0	0	0	0	0	0	0	0	0	0	0	0	52	53	2	61	32	24	12	31	25	36	6	2	0	1
Metagenomes	Non-polar seawater	TARA_057_SRF_0.22-3	5	-17.0248	42.7401	Surface	6	1	1	0	1	0	0	0	0	0	0	0	0	0	0	50	74	12	60	35	29	16	38	35	43	6	6	1	2
Metagenomes	Non-polar seawater	TARA_058_DCM_0.22-3	66	-17.2855	42.2866	Surface	8	1	6	0	2	0	0	0	0	0	0	0	0	0	0	66	61	12	59	42	28	18	32	40	44	13	6	2	2
Metagenomes	Non-polar seawater	TARA_062_SRF_0.22-3	5	-22.3368	40.3412	Surface	6	2	1	0	2	0	0	0	0	0	0	0	0	0	0	58	66	5	60	38	32	12	42	28	45	9	3	0	3
Metagenomes	Non-polar seawater	TARA_064_DCM_0.22-3	65	-29.5333	37.9117	Surface	5	1	0	1	0	0	0	0	0	0	0	0	0	1	2	57	73	8	55	27	26	19	30	36	51	4	6	0	2
Metagenomes	Non-polar seawater	TARA_064_MES_0.22-3	1000	-29.5046	37.9599	Deep	4	1	1	0	2	0	0	0	0	0	0	0	0	0	0	36	26	1	40	17	16	9	20	25	22	2	3	1	2
Metagenomes	Non-polar seawater	TARA_064_SRF_0.22-3	5	-29.5019	37.9889	Surface	5	1	2	0	0	0	0	0	0	0	0	0	0	0	1	108	129	6	103	62	63	31	73	48	75	10	4	5	2
Metagenomes	Non-polar seawater	TARA_065_DCM_0.22-3	30	-35.2421	26.3048	Surface	8	3	2	0	3	0	0	0	0	0	0	0	0	0	1	51	62	6	41	24	22	16	24	36	38	4	2	0	1
Metagenomes	Non-polar seawater	TARA_065_MES_0.22-3	850	-35.1889	26.2905	Deep	7	2	1	0	5	0	0	0	0	0	0	0	0	0	3	61	50	4	55	22	23	22	38	32	39	8	12	4	1
Metagenomes	Non-polar seawater	TARA_065_SRF_0.22-3	5	-35.1728	26.2868	Surface	5	1	0	0	0	0	0	0	0	0	0	0	0	0	1	56	58	6	60	16	22	13	29	28	40	3	1	0	2
Metagenomes	Non-polar seawater	TARA_066_DCM_0.22-3	30	-34.8901	18.0459	Surface	2	0	1	0	1	0	0	0	0	0	0	0	0	1	0	26	19	3	19	14	12	16	13	8	12	2	1	1	0
Metagenomes	Non-polar seawater	TARA_066_SRF_0.22-3	5	-34.9449	17.9189	Surface	4	1	0	0	1	0	0	0	0	0	0	0	0	1	0	51	51	6	60	33	29	30	42	18	37	10	6	3	2
Metagenomes	Non-polar seawater	TARA_067_SRF_0.22-0.45	5	-32.2401	17.7103	Surface	2	0	0	0	2	0	0	0	0	0	0	0	0	0	0	50	58	0	62	38	61	23	38	16	23	8	4	0	0
Metagenomes	Non-polar seawater	TARA_067_SRF_0.22-3	5	-32.2401	17.7103	Surface	3	0	0	0	4	0	0	0	0	0	0	0	0	0	0	52	61	7	59	35	38	30	36	29	34	10	3	6	3
Metagenomes	Non-polar seawater	TARA_067_SRF_0.45-0.8	5	-32.2401	17.7103	Surface	1	0	0	1	3	0	0	0	0	0	0	0	0	0	0	85	99	9	88	69	64	49	60	48	60	19	6	15	8
Metagenomes	Non-polar seawater	TARA_068_DCM_0.22-0.45	50	-31.027	4.6802	Surface	6	0	2	0	7	0	0	0	0	0	0	0	0	0	1	87	93	11	104	64	46	34	59	51	42	10	13	2	0
Metagenomes	Non-polar seawater	TARA_068_DCM_0.22-3	50	-31.027	4.6802	Surface	2	0	1	1	2	0	0	0	0	0	0	0	0	1	1	39	38	10	40	26	21	18	27	22	32	6	7	0	1
Metagenomes	Non-polar seawater	TARA_068_DCM_0.45-0.8	50	-31.027	4.6802	Surface	4	0	2	1	2	0	0	0	0	0	0	0	0	1	1	65	71	18	72	54	43	31	44	43	53	12	11	0	2
Metagenomes	Non-polar seawater	TARA_068_MES_0.22-3	700	-31.0198	4.6685	Deep	1	0	2	0	5	0	0	0	0	0	0	0	0	0	1	57	54	9	64	35	29	17	40	33	46	11	15	1	0
Metagenomes	Non-polar seawater	TARA_068_MES_0.45-0.8	700	-31.0198	4.6685	Deep	2	0	3	0	3	0	0	0	0	0	0	0	0	0	1	60	63	12	53	39	22	21	39	39	41	5	11	1	4
Metagenomes	Non-polar seawater	TARA_068_SRF_0.22-0.45	5	-31.0266	4.665	Surface	6	1	1	0	4	0	0	0	0	0	0	0	0	0	1	92	84	7	110	56	64	29	71	43	52	8	9	2	0
Metagenomes	Non-polar seawater	TARA_068_SRF_0.22-3	5	-31.0266	4.665	Surface	2	0	1	1	2	0	0	0	0	0	0	0	0	1	2	43	43	7	41	29	30	19	28	21	29	7	8	0	1
Metagenomes	Non-polar seawater	TARA_068_SRF_0.45-0.8	5	-31.0266	4.665	Surface	5	0	2	1	5	0	0	0	0	0	0	0	0	0	2	66	77	20	68	52	51	36	44	40	53	12	13	2	0
Metagenomes	Non-polar seawater	TARA_070_MES_0.22-0.45	800	-20.4075	-3.1641	Deep	0	2	5	0	1	0	0	0	0	0	0	0	0	0	2	45	32	4	47	31	29	22	27	28	38	16	8	3	4
Metagenomes	Non-polar seawater	TARA_070_MES_0.22-3	800	-20.4075	-3.1641	Deep	1	2	10	0	2	0	0	0	0	0	0	0	0	0	3	54	39	12	47	34	30	24	36	32	41	22	14	0	9
Metagenomes	Non-polar seawater	TARA_070_MES_0.45-0.8	800	-20.4075	-3.1641	Deep	3	1	6	0	3	0	0	0	0	0	0	0	0	0	4	57	47	8	60	31	40	31	40	41	53	23	19	1	7
Metagenomes	Non-polar seawater	TARA_070_SRF_0.22-0.45	5	-20.4091	-3.1759	Surface	4	1	0	0	4	0	0	0	0	0	0	0	0	0	0	116	127	14	124	72	94	32	78	43	55	7	7	1	4
Metagenomes	Non-polar seawater	TARA_070_SRF_0.22-3	5	-20.4091	-3.1759	Surface	1	0	1	0	0	0	0	0	0	0	0	0	0	0	1	21	24	6	32	22	15	7	9	16	24	7	4	0	0
Metagenomes	Non-polar seawater	TARA_070_SRF_0.45-0.8	5	-20.4091	-3.1759	Surface	3	0	2	0	2	0	0	0	0	0	0	0	0	0	4	91	101	19	82	68	57	25	49	59	74	18	12	4	0
Metagenomes	Non-polar seawater	TARA_072_DCM_0.22-3	100	-8.7296	-17.9604	Surface	7	0	0	0	1	0	0	0	0	0	0	0	0	0	1	116	99	12	105	65	43	27	63	42	66	13	5	0	2
Metagenomes	Non-polar seawater	TARA_072_MES_0.22-3	800	-8.7986	-17.9034	Deep	4	0	2	0	1	0	0	0	0	0	0	0	0	0	2	31	37	7	42	19	22	16	30	23	36	12	4	1	2
Metagenomes	Non-polar seawater	TARA_072_SRF_0.22-3	5	-8.7789	-17.9099	Surface	5	1	4	1	1	0	0	0	0	0	0	0	0	0	0	47	60	6	47	21	22	15	38	22	44	3	2	1	4
Metagenomes	Non-polar seawater	TARA_076_DCM_0.22-0.45	150	-21.0292	-35.3498	Surface	6	2	0	0	2	0	0	0	0	0	0	0	0	0	0	108	76	2	92	75	52	24	79	43	48	5	4	1	5
Metagenomes	Non-polar seawater	TARA_076_DCM_0.22-3	150	-21.0292	-35.3498	Surface	2	0	1	0	1	0	0	0	0	0	0	0	0	0	2	62	54	11	51	47	28	20	35	37	50	6	15	0	3
Metagenomes	Non-polar seawater	TARA_076_DCM_0.45-0.8	150	-21.0292	-35.3498	Surface	1	2	2	1	1	0	0	0	0	0	0	0	0	0	0	60	75	14	71	52	31	30	51	53	58	7	7	0	4
Metagenomes	Non-polar seawater	TARA_076_MES_0.22-3	800	-20.9315	-35.1794	Deep	3	1	0	1	5	0	0	0	0	0	0	0	0	0	1	48	47	10	64	41	27	17	31	47	49	4	9	1	8
Metagenomes	Non-polar seawater	TARA_076_MES_0.45-0.8	800	-20.9315	-35.1794	Deep	8	2	3	0	4	0	0	0	0	0	0	0	0	0	2	60	56	10	64	37	37	30	34	42	53	14	23	4	14
Metagenomes	Non-polar seawater	TARA_076_SRF_0.22-0.45	5	-20.9354	-35.1803	Surface	5	0	3	0	4	0	0	0	0	0	1	0	0	0	0	68	78	2	102	34	81	20	70	31	38	3	5	1	2
Metagenomes	Non-polar seawater	TARA_076_SRF_0.22-3	5	-20.9354	-35.1803	Surface	1	0	1	1	0	0	0	0	0	0	0	0	0	0	0	26	18	5	26	13	15	8	8	11	16	1	0	2	1
Metagenomes	Non-polar seawater	TARA_076_SRF_0.45-0.8	5	-20.9354	-35.1803	Surface	9	0	1	0	1	0	0	0	0	0	0	0	0	0	0	46	55	6	51	23	26	13	38	26	43	4	4	4	5
Metagenomes	Non-polar seawater	TARA_078_DCM_0.22-0.45	120	-30.1484	-43.2705	Surface	4	0	0	0	3	0	0	0	0	0	0	0	0	0	0	111	110	8	106	63	92	43	87	51	72	9	9	1	5
Metagenomes	Non-polar seawater	TARA_078_DCM_0.22-3	120	-30.1484	-43.2705	Surface	1	0	0	0	2	0	0	0	0	0	0	0	0	0	0	72	69	9	64	44	32	24	42	49	42	8	9	0	8
Metagenomes	Non-polar seawater	TARA_078_DCM_0.45-0.8	120	-30.1484	-43.2705	Surface	4	0	0	0	2	0	0	0	0	0	0	0	0	0	0	72	70	10	82	46	39	27	50	55	58	7	11	0	7
Metagenomes	Non-polar seawater	TARA_078_MES_0.22-3	800	-30.1471	-43.2915	Deep	1	0	0	0	1	0	0	0	0	0	0	0	0	0	0	56	54	7	66	38	35	29	41	37	43	4	10	1	5
Metagenomes	Non-polar seawater	TARA_078_MES_0.45-0.8	800	-30.1471	-43.2915	Deep	5	1	3	0	5	0	0	0	0	0	0	0	0	0	1	46	43	7	45	36	32	19	30	26	46	10	17	3	6
Metagenomes	Non-polar seawater	TARA_078_SRF_0.22-0.45	5	-30.1367	-43.2899	Surface	3	0	1	0	2	0	0	0	0	0	0	0	0	0	0	83	75	8	76	30	62	19	47	22	39	3	3	0	2
Metagenomes	Non-polar seawater	TARA_078_SRF_0.22-3	5	-30.1367	-43.2899	Surface	4	0	1	0	1	0	0	0	0	0	0	0	0	0	0	54	52	7	54	17	25	16	23	28	34	4	0	1	5
Metagenomes	Non-polar seawater	TARA_078_SRF_0.45-0.8	5	-30.1367	-43.2899	Surface	2	0	0	1	1	0	0	0	0	0	0	0	0	0	0	47	49	11	54	30	34	14	38	34	44	5	7	3	2
Metagenomes	Non-polar seawater	TARA_082_DCM_0.22-3	40	-47.2007	-57.9446	Surface	2	0	2	1	1	0	0	0	0	0	0	0	0	1	1	75	88	4	88	63	88	38	65	54	70	18	6	11	1
Metagenomes	Non-polar seawater	TARA_082_SRF_0.22-3	5	-47.1863	-58.2902	Surface	1	0	0	2	1	0	0	0	0	0	0	0	0	1	1	54	56	5	49	37	50	23	44	38	48	9	1	8	1
Metagenomes	Non-polar seawater	TARA_093_DCM_0.22-3	35	-33.9116	-73.0537	Surface	2	1	6	1	1	0	0	0	0	0	0	0	0	1	1	94	85	13	96	62	79	44	78	51	60	21	7	8	7
Metagenomes	Non-polar seawater	TARA_093_SRF_0.22-3	5	-34.0614	-73.1066	Surface	0	0	0	0	0	0	0	0	0	0	0	0	0	0	0	32	30	1	29	24	32	19	27	12	19	10	2	3	1
Metagenomes	Non-polar seawater	TARA_094_SRF_0.22-3	5	-32.7971	-87.0693	Surface	4	2	1	1	1	0	0	0	0	0	0	0	0	0	1	186	197	12	168	95	190	67	138	67	92	24	17	5	4
Metagenomes	Non-polar seawater	TARA_096_SRF_0.22-3	5	-29.7238	-101.16	Surface	2	0	0	1	1	0	0	0	0	0	0	0	0	0	0	77	108	7	70	27	104	23	70	38	42	4	3	1	0
Metagenomes	Non-polar seawater	TARA_098_DCM_0.22-3	188	-25.826	-111.729	Surface	2	0	0	0	1	0	0	0	0	0	0	0	0	0	0	95	66	11	89	49	52	25	55	49	43	5	3	0	2
Metagenomes	Non-polar seawater	TARA_098_MES_0.22-3	488	-25.8076	-111.691	Deep	1	0	1	0	3	0	0	0	0	0	0	0	0	0	0	59	55	7	63	35	28	14	31	33	34	3	3	0	2
Metagenomes	Non-polar seawater	TARA_098_SRF_0.22-3	5	-25.8051	-111.72	Surface	4	0	0	0	1	0	0	0	0	0	0	0	0	0	0	57	61	5	58	27	55	16	44	16	28	3	3	1	2
Metagenomes	Non-polar seawater	TARA_099_SRF_0.22-3	5	-21.146	-104.787	Surface	3	1	0	0	2	0	0	0	0	0	0	0	0	0	0	69	96	6	80	36	83	18	70	29	50	5	4	4	0
Metagenomes	Non-polar seawater	TARA_100_DCM_0.22-3	50	-12.9723	-96.0122	Surface	0	1	3	0	2	0	0	0	0	0	0	0	0	0	2	135	152	21	125	76	87	43	82	62	94	16	12	2	5
Metagenomes	Non-polar seawater	TARA_100_MES_0.22-3	177	-12.9794	-96.0232	Surface	2	0	3	0	5	0	0	0	0	0	0	0	0	0	3	100	108	26	113	92	83	51	77	72	86	15	8	10	5
Metagenomes	Non-polar seawater	TARA_100_SRF_0.22-3	5	-13.0023	-95.9759	Surface	4	0	2	0	3	0	0	0	0	0	0	0	0	0	2	113	148	9	112	57	107	36	84	47	60	27	12	6	0
Metagenomes	Non-polar seawater	TARA_102_DCM_0.22-3	40	-5.2669	-85.2732	Surface	4	0	1	1	3	0	0	0	0	0	0	0	0	0	0	121	128	15	110	55	81	25	75	52	84	19	8	3	1
Metagenomes	Non-polar seawater	TARA_102_MES_0.22-3	480	-5.261	-85.1678	Deep	4	2	3	0	4	0	0	0	0	0	1	0	0	0	2	81	61	6	68	44	48	31	45	40	46	19	16	8	1
Metagenomes	Non-polar seawater	TARA_102_SRF_0.22-3	5	-5.2529	-85.1545	Surface	4	0	0	0	2	0	0	0	0	0	0	0	0	0	0	104	124	8	99	65	86	30	83	38	60	17	5	9	0
Metagenomes	Non-polar seawater	TARA_109_DCM_0.22-3	30	2.0299	-84.5546	Surface	4	0	2	0	1	0	0	0	0	0	0	0	0	0	0	71	89	5	77	38	42	24	44	32	53	12	8	3	1
Metagenomes	Non-polar seawater	TARA_109_MES_0.22-3	380	2.0649	-84.5546	Deep	1	2	6	0	3	0	0	0	0	0	0	0	0	0	2	63	49	5	59	36	34	26	41	34	53	16	11	4	2
Metagenomes	Non-polar seawater	TARA_109_SRF_0.22-3	5	1.9928	-84.5766	Surface	1	0	0	0	1	0	0	0	0	0	0	0	0	0	0	11	11	0	3	6	9	4	6	4	8	1	1	0	0
Metagenomes	Non-polar seawater	TARA_110_DCM_0.22-3	50	-1.9002	-84.6265	Surface	7	0	1	0	3	0	0	0	0	0	0	0	0	0	1	86	93	14	90	57	59	35	54	39	56	18	7	2	0
Metagenomes	Non-polar seawater	TARA_110_MES_0.22-3	380	-1.8902	-84.6141	Deep	1	0	0	1	0	0	0	0	0	0	0	0	0	0	1	19	16	1	28	20	20	9	18	14	16	6	4	1	0
Metagenomes	Non-polar seawater	TARA_110_SRF_0.22-3	5	-2.0133	-84.589	Surface	4	0	3	0	3	0	0	0	0	0	1	0	0	0	0	69	84	8	71	41	47	32	36	20	48	13	9	1	0
Metagenomes	Non-polar seawater	TARA_111_DCM_0.22-3	90	-16.9587	-100.675	Surface	1	0	2	1	2	0	0	0	0	0	0	0	0	0	0	159	160	18	150	76	102	42	93	67	118	12	11	1	2
Metagenomes	Non-polar seawater	TARA_111_MES_0.22-3	350	-16.9486	-100.671	Deep	1	2	0	0	3	0	0	0	0	0	0	0	0	0	3	69	55	5	68	30	37	21	41	29	43	7	6	6	0
Metagenomes	Non-polar seawater	TARA_111_SRF_0.22-3	5	-16.9601	-100.633	Surface	7	0	0	1	1	0	0	0	0	0	0	0	0	0	0	109	124	7	89	45	88	21	80	37	55	12	3	2	0
Metagenomes	Non-polar seawater	TARA_112_DCM_0.22-3	155	-23.2189	-129.5	Surface	3	4	1	0	1	0	0	0	0	0	0	0	0	1	1	115	101	10	119	64	73	41	79	48	91	7	6	5	1
Metagenomes	Non-polar seawater	TARA_112_MES_0.22-3	696	-23.2232	-129.599	Deep	3	4	1	0	2	0	0	0	0	0	0	0	0	0	2	68	63	7	65	40	25	28	34	50	49	15	3	8	2
Metagenomes	Non-polar seawater	TARA_112_SRF_0.22-3	5	-23.2811	-129.395	Surface	3	1	1	0	2	0	0	0	0	0	0	0	0	0	0	84	94	5	102	56	55	22	65	36	52	6	4	2	1
Metagenomes	Non-polar seawater	TARA_122_DCM_0.22-0.45	115	-9.0063	-139.139	Surface	4	0	5	1	8	0	0	0	0	0	0	0	0	0	2	214	199	19	198	125	154	78	161	105	122	14	5	0	1
Metagenomes	Non-polar seawater	TARA_122_DCM_0.22-3	115	-9.0063	-139.139	Surface	5	1	7	0	5	0	0	0	0	0	0	0	0	0	5	198	184	23	187	127	119	64	150	108	140	18	9	1	1
Metagenomes	Non-polar seawater	TARA_122_DCM_0.45-0.8	115	-9.0063	-139.139	Surface	5	1	5	0	1	0	0	0	0	0	0	0	0	0	3	107	107	41	95	69	79	40	80	62	97	16	15	2	7
Metagenomes	Non-polar seawater	TARA_122_MES_0.22-0.45	600	-8.9729	-139.239	Deep	3	0	4	1	1	0	0	0	0	0	0	0	0	0	1	53	47	5	61	33	25	22	48	27	33	6	9	3	4
Metagenomes	Non-polar seawater	TARA_122_MES_0.22-3	600	-8.9729	-139.239	Deep	9	2	4	0	4	0	0	0	0	0	0	0	0	0	3	75	70	11	77	41	35	35	48	39	54	10	8	12	4
Metagenomes	Non-polar seawater	TARA_122_MES_0.45-0.8	600	-8.9729	-139.239	Deep	7	1	7	0	3	0	0	0	0	0	0	0	0	0	3	52	35	11	52	31	22	22	36	30	39	14	10	3	5
Metagenomes	Non-polar seawater	TARA_122_SRF_0.22-0.45	5	-8.9971	-139.196	Surface	0	0	1	0	1	0	0	0	0	0	0	0	0	0	0	53	62	3	44	30	25	9	28	20	26	2	2	2	0
Metagenomes	Non-polar seawater	TARA_122_SRF_0.22-3	5	-8.9971	-139.196	Surface	1	0	1	1	7	0	0	0	0	0	0	0	0	0	1	62	74	8	59	31	36	17	49	26	38	9	2	3	0
Metagenomes	Non-polar seawater	TARA_122_SRF_0.45-0.8	5	-8.9971	-139.196	Surface	5	0	1	0	4	0	0	0	0	0	0	0	0	0	1	53	63	20	68	30	39	17	39	30	54	9	4	4	2
Metagenomes	Non-polar seawater	TARA_123_MIX_0.22-0.45	150	-8.9109	-140.285	Surface	1	1	3	0	4	0	0	0	0	0	0	0	0	0	2	163	153	33	162	105	106	63	109	93	113	23	17	2	5
Metagenomes	Non-polar seawater	TARA_123_MIX_0.22-3	150	-8.9109	-140.285	Surface	1	1	2	0	1	0	0	0	0	0	0	0	0	0	0	218	171	22	206	122	134	63	134	112	154	9	11	1	3
Metagenomes	Non-polar seawater	TARA_123_MIX_0.45-0.8	150	-8.9109	-140.285	Surface	1	0	1	0	1	0	0	0	0	0	0	0	0	0	2	18	22	9	16	14	12	7	14	15	18	9	7	0	6
Metagenomes	Non-polar seawater	TARA_123_SRF_0.22-0.45	5	-8.9068	-140.283	Surface	1	1	0	0	2	0	0	0	0	0	0	0	0	0	0	99	103	4	96	51	71	22	71	31	48	3	1	2	1
Metagenomes	Non-polar seawater	TARA_123_SRF_0.22-3	5	-8.9068	-140.283	Surface	2	0	0	0	5	0	0	0	0	0	0	0	0	0	0	92	90	7	70	53	58	26	46	46	64	5	12	3	5
Metagenomes	Non-polar seawater	TARA_123_SRF_0.45-0.8	5	-8.9068	-140.283	Surface	2	1	2	0	5	0	0	0	0	0	0	0	0	0	2	98	118	11	82	61	64	39	66	57	73	10	12	5	5
Metagenomes	Non-polar seawater	TARA_124_MIX_0.22-0.45	120	-9.0714	-140.597	Surface	2	0	0	1	12	0	0	0	0	0	0	0	0	0	0	152	147	7	138	86	90	41	108	70	87	15	5	1	1
Metagenomes	Non-polar seawater	TARA_124_MIX_0.22-3	120	-9.0714	-140.597	Surface	2	0	2	0	9	0	0	0	0	0	0	0	0	0	0	152	151	22	160	87	80	43	98	94	105	13	5	0	6
Metagenomes	Non-polar seawater	TARA_124_MIX_0.45-0.8	120	-9.0714	-140.597	Surface	4	0	5	0	3	0	0	0	0	0	0	0	0	0	3	106	128	35	108	82	80	53	79	95	111	17	20	3	13
Metagenomes	Non-polar seawater	TARA_124_SRF_0.22-0.45	5	-9.1504	-140.522	Surface	3	1	0	0	5	0	0	0	0	0	0	0	0	0	0	96	117	3	93	56	69	27	77	34	49	4	4	1	2
Metagenomes	Non-polar seawater	TARA_124_SRF_0.22-3	5	-9.1504	-140.522	Surface	4	1	1	0	10	0	0	0	0	0	0	0	0	0	0	160	196	20	150	79	130	42	120	66	92	11	14	7	4
Metagenomes	Non-polar seawater	TARA_124_SRF_0.45-0.8	5	-9.1504	-140.522	Surface	2	0	2	0	6	0	0	0	0	0	0	0	0	0	0	72	97	21	84	44	58	30	48	63	84	10	15	8	10
Metagenomes	Non-polar seawater	TARA_125_MIX_0.22-0.45	140	-8.8999	-142.546	Surface	3	1	0	0	6	0	0	0	0	0	0	0	0	0	0	127	131	5	129	61	131	26	107	36	54	6	2	1	1
Metagenomes	Non-polar seawater	TARA_125_MIX_0.22-3	140	-8.8999	-142.546	Surface	2	0	4	0	5	0	0	0	0	0	1	0	0	0	4	227	177	23	243	159	157	73	160	121	176	8	15	5	3
Metagenomes	Non-polar seawater	TARA_125_MIX_0.45-0.8	140	-8.8999	-142.546	Surface	2	1	5	0	7	0	0	0	0	0	0	0	0	0	1	81	107	32	90	60	67	42	62	57	93	12	14	6	8
Metagenomes	Non-polar seawater	TARA_125_SRF_0.22-0.45	5	-8.9111	-142.557	Surface	2	0	2	0	5	0	0	0	0	0	1	0	0	0	0	299	198	10	304	168	195	81	194	119	188	9	3	3	2
Metagenomes	Non-polar seawater	TARA_125_SRF_0.22-3	5	-8.9111	-142.557	Surface	1	0	0	0	3	0	0	0	0	0	0	0	0	0	0	141	117	10	132	53	86	25	79	40	53	4	4	3	2
Metagenomes	Non-polar seawater	TARA_125_SRF_0.45-0.8	5	-8.9111	-142.557	Surface	2	4	6	0	7	0	0	0	0	0	0	0	0	0	5	141	134	33	133	104	86	60	100	107	127	19	23	3	11
Metagenomes	Non-polar seawater	TARA_128_DCM_0.22-3	40	0.0222	-153.686	Surface	4	0	4	0	5	0	0	0	0	0	0	0	0	0	2	80	96	17	89	59	53	28	46	52	61	17	13	2	3
Metagenomes	Non-polar seawater	TARA_128_SRF_0.22-3	5	0.0003	-153.676	Surface	3	0	3	0	3	0	0	0	0	0	0	0	0	0	0	61	87	12	72	30	42	19	37	32	44	4	5	1	3
Metagenomes	Non-polar seawater	TARA_132_DCM_0.22-3	115	31.5168	-159.046	Surface	4	1	1	0	0	0	0	0	0	0	0	0	0	1	0	116	140	19	114	67	70	33	80	53	67	10	5	5	1
Metagenomes	Non-polar seawater	TARA_132_MES_0.22-3	550	31.528	-159.022	Deep	4	1	4	0	4	0	0	0	0	0	0	0	0	0	1	69	57	7	62	44	29	20	41	32	46	9	9	3	2
Metagenomes	Non-polar seawater	TARA_132_SRF_0.22-3	5	31.5213	-158.996	Surface	5	2	3	1	3	0	0	0	0	0	0	0	0	0	0	72	95	8	82	43	75	20	48	41	44	7	5	2	5
Metagenomes	Non-polar seawater	TARA_133_DCM_0.22-3	45	35.4002	-127.75	Surface	4	0	0	0	7	0	0	0	0	0	0	0	0	0	1	106	91	18	102	57	51	24	57	51	65	16	5	5	0
Metagenomes	Non-polar seawater	TARA_133_MES_0.22-3	650	35.2698	-127.727	Deep	2	0	1	0	0	0	0	0	0	0	0	0	0	0	0	62	66	13	76	50	33	24	44	33	48	6	8	2	7
Metagenomes	Non-polar seawater	TARA_133_SRF_0.22-3	5	35.3671	-127.742	Surface	3	0	1	0	5	0	0	0	0	0	0	0	0	0	0	155	174	20	165	82	118	54	119	69	98	14	11	5	1
Metagenomes	Non-polar seawater	TARA_137_DCM_0.22-3	40	14.2075	-116.647	Surface	0	0	1	0	4	0	0	0	0	0	0	0	0	0	2	82	85	16	82	82	64	48	62	63	83	9	6	8	3
Metagenomes	Non-polar seawater	TARA_137_MES_0.22-3	375	14.2025	-116.643	Deep	2	0	3	0	4	0	0	0	0	0	1	0	0	0	3	66	63	10	88	69	46	37	47	64	73	14	8	5	3
Metagenomes	Non-polar seawater	TARA_137_SRF_0.22-3	5	14.2035	-116.626	Surface	5	0	0	0	2	0	0	0	0	0	0	0	0	0	0	75	87	2	74	48	51	22	46	33	56	8	3	3	2
Metagenomes	Non-polar seawater	TARA_138_DCM_0.22-3	60	6.3378	-102.954	Surface	4	0	1	0	2	0	0	0	0	0	0	0	0	0	0	86	77	18	82	53	49	24	39	41	68	6	5	2	0
Metagenomes	Non-polar seawater	TARA_138_MES_0.22-3	450	6.3559	-103.06	Deep	1	0	4	0	5	0	0	0	0	0	0	0	0	0	4	63	54	10	79	63	48	34	46	56	66	9	7	6	2
Metagenomes	Non-polar seawater	TARA_138_SRF_0.22-3	5	6.3332	-102.943	Surface	2	0	0	0	2	0	0	0	0	0	0	0	0	0	0	60	76	4	65	34	27	23	42	30	35	7	4	3	1
Metagenomes	Non-polar seawater	TARA_140_SRF_0.22-3	5	7.4122	-79.3017	Surface	1	2	1	1	1	0	0	0	0	0	0	0	0	0	0	60	82	11	69	35	47	21	40	37	47	7	4	3	2
Metagenomes	Non-polar seawater	TARA_141_SRF_0.22-3	5	9.8481	-80.0454	Surface	5	1	3	0	1	0	0	0	0	0	0	0	0	0	0	84	78	11	84	55	59	27	56	47	65	15	9	1	10
Metagenomes	Non-polar seawater	TARA_142_DCM_0.22-3	125	25.6168	-88.4532	Surface	2	1	3	1	1	0	0	0	0	0	0	0	0	0	0	117	116	15	130	63	71	27	75	60	87	13	10	3	13
Metagenomes	Non-polar seawater	TARA_142_MES_0.22-3	640	25.6236	-88.45	Deep	4	2	4	0	4	0	0	0	0	0	0	0	0	0	2	50	51	8	53	26	24	13	35	26	36	12	10	3	5
Metagenomes	Non-polar seawater	TARA_142_SRF_0.22-3	5	25.5264	-88.394	Surface	3	1	2	0	1	0	0	0	0	0	0	0	0	0	0	137	128	10	139	75	91	38	77	56	88	12	10	2	11
Metagenomes	Non-polar seawater	TARA_145_MES_0.22-3	590	39.2392	-70.0343	Deep	3	1	1	0	5	0	0	0	0	0	0	0	0	0	0	72	60	8	74	46	41	27	33	50	51	12	8	4	2
Metagenomes	Non-polar seawater	TARA_145_SRF_0.22-3	5	39.2305	-70.0377	Surface	4	1	1	0	6	0	0	0	0	0	0	0	0	3	1	111	123	13	112	88	74	53	83	64	92	11	10	4	2
Metagenomes	Non-polar seawater	TARA_146_MES_0.22-3	640	34.6663	-71.2907	Deep	3	1	0	0	1	0	0	0	0	0	0	0	0	0	0	38	42	7	46	20	15	7	26	24	28	5	8	1	2
Metagenomes	Non-polar seawater	TARA_146_SRF_0.22-3	5	34.6712	-71.3093	Surface	1	1	2	0	3	0	0	0	0	0	0	0	0	0	0	110	122	9	134	61	51	33	60	64	77	9	4	0	11
Metagenomes	Non-polar seawater	TARA_148b_MES_0.22-3	5	31.6948	-64.2489	Surface	3	2	2	0	1	0	0	0	0	0	0	0	0	0	1	111	119	11	122	59	53	36	58	58	84	11	5	3	4
Metagenomes	Non-polar seawater	TARA_148_SRF_0.22-3	250	34.1504	-56.9684	Deep	2	0	2	0	0	0	0	0	0	0	0	0	0	0	0	82	86	12	111	78	57	26	61	63	87	6	5	1	7
Metagenomes	Non-polar seawater	TARA_149_MES_0.22-3	740	34.0771	-49.8233	Deep	4	2	1	0	2	0	0	0	0	0	0	0	0	0	1	57	52	7	46	21	15	10	30	28	41	9	11	3	0
Metagenomes	Non-polar seawater	TARA_149_SRF_0.22-3	5	34.1132	-49.9181	Surface	2	0	4	0	1	0	0	0	0	0	0	0	0	1	1	93	103	14	93	62	44	30	53	44	68	7	4	5	5
Metagenomes	Non-polar seawater	TARA_150_DCM_0.22-3	40	35.8427	-37.1526	Surface	3	0	1	0	1	0	0	0	0	0	0	0	0	0	1	87	97	11	100	53	46	24	60	50	65	8	6	0	6
Metagenomes	Non-polar seawater	TARA_150_SRF_0.22-3	5	35.9346	-37.3032	Surface	4	1	1	0	1	0	0	0	0	0	0	0	0	1	0	76	81	10	104	47	51	21	58	27	60	7	4	1	2
Metagenomes	Non-polar seawater	TARA_151_DCM_0.22-3	80	36.1811	-28.9373	Surface	6	0	1	0	4	0	0	0	0	0	0	0	0	0	1	99	109	14	107	67	58	30	70	52	63	6	6	0	6
Metagenomes	Non-polar seawater	TARA_151_SRF_0.22-3	5	36.1715	-29.023	Surface	6	1	0	0	3	0	0	0	0	0	0	0	0	0	0	107	98	13	101	64	81	26	71	40	72	3	5	2	2
Metagenomes	Non-polar seawater	TARA_152_MES_0.22-3	800	43.7182	-16.8714	Deep	5	1	1	0	4	0	0	0	0	0	0	0	0	0	0	64	62	3	63	35	30	18	38	43	38	5	5	4	5
Metagenomes	Non-polar seawater	TARA_152_MIX_0.22-3	25	43.7056	-16.8794	Surface	6	1	0	0	3	0	0	0	0	0	0	0	0	0	0	106	104	9	109	71	64	34	63	43	54	14	8	0	3
Metagenomes	Non-polar seawater	TARA_152_SRF_0.22-3	5	43.6792	-16.8344	Surface	4	2	0	1	1	0	0	0	0	0	0	0	0	1	0	103	119	9	93	69	64	34	57	48	57	14	2	3	2
Metagenomes	Polar seawater	N02#G02-7Ar	0	75.77	142.96	Arctic-Surface	7	1	8	0	6	0	0	0	0	0	1	0	0	2	0	180	173	41	182	153	352	220	160	142	147	33	26	8	30
Metagenomes	Polar seawater	N05#K3-8Ar	0	78.95	12	Arctic-Surface	2	3	0	0	3	0	0	0	0	0	0	0	0	2	1	130	110	23	112	105	175	132	104	116	100	29	14	15	9
Metagenomes	Polar seawater	N06#UW022-8Ar	0	70.21	-121.22	Arctic-Surface	11	2	2	0	15	1	0	0	0	0	0	0	0	1	1	213	164	52	186	166	272	248	176	155	145	33	71	15	34
Metagenomes	Polar seawater	N07#UW023-8Ar	0	72.23	-72.46	Arctic-Surface	15	0	0	0	6	1	0	0	0	0	1	0	0	2	2	196	173	42	182	151	266	220	163	137	145	26	53	19	32
Metagenomes	Polar seawater	N08#N07-0m-8Ar	0	85.02	43.08	Arctic-Surface	1	2	0	0	2	0	0	0	0	0	0	0	0	0	1	166	133	18	150	139	328	201	157	124	120	20	11	6	7
Metagenomes	Polar seawater	N09#N07-300m-8Ar	300	85.02	43.08	Arctic-Deep	5	1	0	0	10	0	0	0	0	0	0	0	0	0	0	265	215	35	244	231	343	302	187	176	173	18	35	15	25
Metagenomes	Polar seawater	N10#N07-1000m-8Ar	1000	85.02	43.08	Arctic-Deep	7	3	4	0	12	0	0	0	0	0	0	0	0	0	2	275	226	35	259	223	361	329	202	208	172	14	56	23	34
Metagenomes	Polar seawater	N11#N07-3800m-8Ar	3800	85.02	43.08	Arctic-Deep	12	1	2	0	14	0	0	0	0	0	0	0	0	2	1	275	236	54	253	223	331	295	213	207	197	25	85	23	59
Metagenomes	Polar seawater	N12#BB08-1000m-8Ar	1000	74.33	2.34	Arctic-Deep	4	4	2	0	3	0	0	0	0	0	0	0	0	2	1	106	110	17	99	96	156	139	92	81	90	20	27	18	17
Metagenomes	Polar seawater	N13#BB08-300m-8Ar	300	74.33	2.34	Arctic-Deep	3	1	0	0	7	0	0	0	0	0	0	0	0	1	0	216	172	36	190	159	276	235	138	147	141	22	16	11	10
Metagenomes	Polar seawater	N14#BB08-3300m-8Ar	3300	74.33	2.34	Arctic-Deep	3	3	3	0	8	0	0	0	0	0	0	0	0	1	0	252	208	53	225	201	294	272	186	188	169	25	39	18	34
Metagenomes	Polar seawater	N15#BB08-0m-8Ar	0	74.33	2.34	Arctic-Surface	5	4	3	0	12	0	0	0	0	0	0	0	0	1	1	196	160	36	188	172	232	215	159	162	136	13	56	24	36
Metagenomes	Polar seawater	N16#AT04-1000m-8Ar	1000	70.2	4.01	Arctic-Deep	6	1	3	0	6	0	0	0	0	0	0	0	0	0	1	153	158	34	157	130	231	212	130	130	109	28	32	5	21
Metagenomes	Polar seawater	N17#AT04-3000m-8Ar	3000	70.2	4.01	Arctic-Deep	4	4	2	1	9	0	0	0	0	0	0	0	0	1	1	338	271	36	310	256	426	379	245	235	195	27	28	9	17
Metagenomes	Polar seawater	N18#AT04-300m-8Ar	300	70.2	4.01	Arctic-Deep	3	3	2	0	11	0	0	0	0	0	0	0	0	0	0	211	195	30	216	179	293	282	179	162	143	12	36	6	24
Metagenomes	Polar seawater	N19#AT04-0m-8Ar	0	70.2	4.01	Arctic-Surface	10	5	5	0	9	0	0	0	0	0	0	0	0	2	0	224	194	55	199	184	271	231	178	154	146	18	72	24	54
Metagenomes	Polar seawater	N20#P06-0m-8Ar	0	75	-151.19	Arctic-Surface	4	0	0	0	3	0	0	0	0	0	0	0	0	1	0	164	140	15	126	120	292	161	129	101	109	18	10	5	3
Metagenomes	Polar seawater	N21#P06-300m-8Ar	300	75	-151.19	Arctic-Deep	6	3	5	0	10	0	0	0	0	0	0	0	0	0	2	208	223	30	223	196	286	283	176	183	164	18	47	15	26
Metagenomes	Polar seawater	N22#N04-0m-8Ar	0	84.6	111.08	Arctic-Surface	9	8	6	0	8	0	0	0	0	0	0	0	0	0	1	270	230	32	229	188	418	307	221	199	166	13	41	13	41
Metagenomes	Polar seawater	N23#N04-300m-8Ar	300	84.6	111.08	Arctic-Deep	15	1	3	0	21	1	0	0	0	0	0	0	0	1	1	249	213	46	224	215	294	246	210	185	173	19	81	20	61
Metagenomes	Polar seawater	N24#N04-3800m-8Ar	3800	84.6	111.08	Arctic-Deep	13	1	5	0	15	0	0	0	0	0	0	0	0	2	1	268	224	47	255	227	328	307	219	211	199	19	84	23	54
Metagenomes	Polar seawater	N25#N02-0m-8Ar	0	80.03	179.55	Arctic-Surface	8	0	0	0	8	0	0	0	0	0	0	0	0	1	1	256	209	23	218	190	439	314	199	168	171	17	37	20	25
Metagenomes	Polar seawater	N26#N02-500m-8Ar	500	80.03	179.55	Arctic-Deep	6	2	3	0	6	0	0	0	0	0	0	0	0	0	0	278	230	28	274	221	357	315	223	215	218	14	44	21	29
Metagenomes	Polar seawater	N27#N02-1500m-8Ar	1500	80.03	179.55	Arctic-Deep	14	3	4	0	12	0	0	0	0	0	0	0	0	1	0	219	207	48	216	185	330	307	189	189	159	22	80	26	52
Metagenomes	Polar seawater	N28#B08-0m-8Ar	0	58.1	176.4	Arctic-Surface	3	0	0	0	9	0	0	0	0	0	0	0	0	1	0	259	208	29	235	193	495	278	185	181	180	24	27	11	23
Metagenomes	Polar seawater	N29#B08-1000m-8Ar	1000	58.1	176.4	Arctic-Deep	8	2	1	0	7	0	0	0	0	0	0	0	1	1	0	284	212	38	241	182	420	295	214	207	180	24	38	14	23
Metagenomes	Polar seawater	N30#B08-3200m-8Ar	3200	58.1	176.4	Arctic-Deep	16	2	7	0	20	0	0	0	0	0	0	0	0	3	1	212	196	53	218	197	273	266	171	186	175	18	86	24	68
Metagenomes	Polar seawater	N35#LB01-5m-8Ar	5	56.33	-46.99	Arctic-Surface	6	5	4	0	4	0	0	0	0	0	0	0	0	0	1	209	180	27	180	144	308	249	145	153	120	27	22	11	12
Metagenomes	Polar seawater	N36#LB01-300m-8Ar	300	56.33	-46.99	Arctic-Deep	10	5	7	0	13	1	0	0	0	0	0	0	0	2	1	237	197	47	196	192	302	277	177	155	125	34	49	18	27
Metagenomes	Polar seawater	N37#LB01-1000m-8Ar	1000	56.33	-46.99	Arctic-Deep	10	6	4	0	6	1	0	0	0	0	0	0	0	2	2	159	154	34	160	138	193	178	137	114	116	35	59	18	37
Metagenomes	Polar seawater	N38#UW012-0m-8Ar	0	52.76	169.45	Arctic-Surface	2	1	2	0	3	0	0	0	0	0	0	0	0	1	0	134	125	21	116	97	242	171	101	112	81	19	9	2	7
Metagenomes	Polar seawater	N40#ICE04-0m-9Ar	0	82.05	168.01	Arctic-Surface	4	1	6	0	5	0	0	0	0	0	0	0	0	0	1	211	167	25	182	140	350	199	155	135	126	36	12	7	10
Metagenomes	Polar seawater	N41#ICE04-100m-9Ar	100	82.05	168.01	Arctic-Surface	2	1	1	0	4	0	0	0	0	0	0	0	0	0	0	226	201	18	206	187	299	273	174	160	174	11	12	12	14
Metagenomes	Polar seawater	N42#ICE04-1000m-9Ar	1000	82.05	168.01	Arctic-Deep	2	1	3	0	3	0	0	0	0	0	0	0	0	0	0	236	163	20	205	189	317	272	163	167	143	18	21	10	16
Metagenomes	Polar seawater	N43#ICE04-2280m-9Ar	2280	82.05	168.01	Arctic-Deep	1	1	5	0	3	0	0	0	0	0	0	0	0	0	0	235	201	14	194	177	391	241	184	148	155	18	14	10	15
Metagenomes	Polar seawater	N44#R16E-300m-9Ar	300	80	161.52	Arctic-Deep	3	2	2	0	6	0	0	0	0	0	0	0	0	0	1	230	206	19	233	211	311	271	184	178	191	13	28	7	21
Metagenomes	Polar seawater	N45#R16E-1000m-9Ar	1000	80	161.52	Arctic-Deep	3	2	4	0	8	0	0	0	0	0	0	0	0	0	0	203	175	20	200	166	268	239	179	164	162	23	38	10	46
Metagenomes	Polar seawater	N46#R16E-3236m-9Ar	3236	80	161.52	Arctic-Deep	3	6	6	0	9	0	0	0	0	0	0	0	0	0	1	142	131	33	141	132	187	202	124	111	109	40	41	10	59
Metagenomes	Polar seawater	N47#UW024-9Ar	0	74.99	-159.86	Arctic-Surface	5	0	8	1	8	0	0	0	0	0	0	0	0	0	4	262	230	33	221	178	357	255	177	185	151	42	31	6	33
Metagenomes	Polar seawater	S05#UW048-33An	0	-67.77	-89.29	Antarctic-Surface	10	0	11	0	3	0	0	0	0	0	0	0	0	0	0	159	141	35	144	125	290	203	126	123	119	28	56	20	40
Metagenomes	Polar seawater	S06#UW051-33An	0	-70.05	-112.73	Antarctic-Surface	15	0	10	1	8	0	0	0	0	0	0	0	0	0	0	118	102	34	99	93	143	135	98	94	89	12	63	28	39
Metagenomes	Polar seawater	S07#UW056-33An	0	-76.96	173.02	Antarctic-Surface	13	0	5	0	12	0	0	0	0	0	1	0	0	0	0	147	120	32	129	100	208	164	119	105	103	18	60	22	35
Metagenomes	Polar seawater	S08#UW064-33An	0	-64.35	125.22	Antarctic-Surface	8	3	9	0	7	0	0	0	0	0	0	0	0	0	0	218	184	44	203	166	391	210	174	178	158	28	66	25	38
Metagenomes	Polar seawater	S09#UW072-33An	0	-66.58	70.56	Antarctic-Surface	11	1	5	1	5	0	0	0	0	0	1	0	0	1	0	157	118	38	144	118	266	199	125	119	105	20	53	16	29
Metagenomes	Polar seawater	S10#UW073-33An	0	-60.01	73.61	Antarctic-Surface	12	2	5	0	5	0	0	1	0	0	0	0	0	0	0	165	144	37	162	122	217	223	141	141	133	26	66	18	37
Metagenomes	Polar seawater	S11#A4-07-300m-34An	300	-69.94	-115.24	Antarctic-Deep	4	0	4	0	3	0	0	0	0	0	0	0	0	0	1	196	146	18	178	136	360	212	156	160	125	30	18	8	7
Metagenomes	Polar seawater	S12#A4-07-1000m-34An	1000	-69.94	-115.24	Antarctic-Deep	4	0	6	0	10	0	0	0	0	0	0	0	0	2	3	223	221	30	234	216	350	312	184	194	160	40	30	11	13
Metagenomes	Polar seawater	S13#A4-07-3000m-34An	3000	-69.94	-115.24	Antarctic-Deep	4	0	4	0	8	0	0	0	0	0	0	0	0	2	1	216	188	33	202	212	300	281	178	171	155	30	20	10	11
Metagenomes	Polar seawater	S14#A4-07-0m-34An	0	-69.94	-115.24	Antarctic-Surface	3	1	14	0	3	0	0	0	0	0	0	0	0	2	2	137	129	37	136	130	178	175	118	119	123	41	40	13	25
Metagenomes	Polar seawater	S15#A5-10-0m-34An	0	-67.02	-110	Antarctic-Surface	4	3	13	0	1	0	0	0	0	0	0	0	0	0	5	251	192	31	234	193	508	273	188	197	161	52	28	10	19
Metagenomes	Polar seawater	S16#A5-10-300m-34An	300	-67.02	-110	Antarctic-Deep	6	0	8	0	6	0	0	0	0	0	0	0	0	1	1	201	185	47	203	207	292	261	183	165	144	35	32	12	16
Metagenomes	Polar seawater	S17#A5-10-1000m-34An	1000	-67.02	-110	Antarctic-Deep	6	0	9	1	12	0	0	0	0	0	0	0	0	0	1	274	238	40	246	240	368	320	211	223	183	36	35	18	23
Metagenomes	Polar seawater	S18#A5-10-3500m-34An	3500	-67.02	-110	Antarctic-Deep	3	1	12	0	7	0	0	0	0	0	0	0	0	0	1	216	216	43	205	202	301	286	206	188	167	31	42	13	29
Metagenomes	Polar seawater	S19#A3-09-0m-34An	0	-68.01	-120	Antarctic-Surface	4	2	6	0	3	0	0	0	0	0	0	0	0	0	0	296	205	20	247	219	578	282	220	172	156	25	17	11	13
Metagenomes	Polar seawater	S20#A3-09-300m-34An	300	-68.01	-120	Antarctic-Deep	4	0	8	1	8	0	0	0	0	0	0	0	0	0	2	218	229	49	230	228	302	291	215	199	165	34	38	12	25
Metagenomes	Polar seawater	S21#A3-09-1000m-34An	1000	-68.01	-120	Antarctic-Deep	2	1	5	0	9	0	0	0	0	0	0	0	0	0	0	219	189	33	185	185	259	251	165	169	158	34	35	13	18
Metagenomes	Polar seawater	S22#A3-09-3500m-34An	3500	-68.01	-120	Antarctic-Deep	4	2	16	0	6	0	0	0	0	0	0	0	0	4	3	176	168	46	169	169	225	240	166	161	157	37	51	20	33
Metagenomes	Polar seawater	S30#UW050-0m-34An	0	-58.03	-176.62	Antarctic-Surface	6	0	1	0	6	0	0	0	0	0	0	0	0	1	2	294	214	18	262	225	443	319	182	179	166	25	16	8	5
Metagenomes	Polar seawater	S31#UW044-0m-34An	0	-70.75	-169	Antarctic-Surface	4	2	2	0	5	0	0	0	0	0	0	0	0	0	3	254	182	24	237	199	502	264	199	150	163	25	26	18	21
Metagenomes	Polar seawater	S32#UW042-0m-34An	0	-70	-160.08	Antarctic-Surface	4	0	4	0	6	0	0	0	0	0	0	0	0	0	1	208	134	18	199	152	446	212	161	137	131	20	21	12	12
Metagenomes	Coastal sediment	2088090012	-	74.0678	-145.547	-	0	0	0	0	0	0	0	0	0	0	0	0	0	0	0	3	6	3	13	13	25	24	5	12	4	0	0	0	0
Metagenomes	Coastal sediment	2100351001	-	74.0678	-145.547	-	1	6	0	0	0	0	0	0	0	0	0	0	0	0	0	35	35	15	52	39	110	76	32	43	24	0	1	0	1
Metagenomes	Coastal sediment	2100351011	-	74.0678	-145.547	-	1	0	0	0	0	0	0	0	0	0	0	0	0	0	0	32	37	17	64	43	90	112	10	35	16	0	3	0	1
Metagenomes	Coastal sediment	2100351012	-	74.0678	-145.547	-	1	3	0	0	0	0	0	0	0	0	0	0	0	0	0	15	32	13	43	46	79	90	22	36	13	0	1	0	0
Metagenomes	Coastal sediment	2140918005	-	74.0678	-145.547	-	0	2	0	0	0	0	0	0	0	0	0	0	0	0	0	11	15	5	24	19	33	50	8	17	18	0	2	0	0
Metagenomes	Coastal sediment	3300010991	-	29.455	-89.7589	-	0	0	0	0	0	0	0	0	0	0	0	0	0	0	0	10	9	1	7	8	16	15	6	9	8	0	1	0	1
Metagenomes	Coastal sediment	3300010992	-	29.4542	-89.7699	-	1	0	0	0	0	0	0	0	0	0	0	0	0	0	0	16	19	3	19	25	60	45	16	20	16	0	1	0	4
Metagenomes	Coastal sediment	3300010993	-	29.4508	-89.7501	-	0	0	0	0	0	0	0	0	0	0	0	0	0	0	0	20	22	0	33	22	50	42	16	29	18	0	3	0	3
Metagenomes	Coastal sediment	3300010994	-	29.4508	-89.7501	-	0	0	0	0	0	0	0	0	0	0	0	0	0	0	0	16	15	2	24	25	45	40	14	30	20	0	0	0	2
Metagenomes	Coastal sediment	3300010995	-	29.4508	-89.7501	-	1	1	0	0	0	0	0	0	0	0	0	0	0	0	0	16	21	4	24	35	47	44	24	23	26	2	0	0	0
Metagenomes	Coastal sediment	3300010996	-	29.4542	-89.7699	-	0	0	0	0	0	0	0	0	0	0	0	0	0	0	0	27	25	2	35	34	81	47	17	32	20	2	2	0	2
Metagenomes	Coastal sediment	3300010997	-	29.4508	-89.7501	-	0	1	0	0	1	0	0	0	0	0	0	0	0	0	0	46	48	11	59	66	113	102	47	73	42	1	6	2	9
Metagenomes	Coastal sediment	3300030243	-	52.9653	0.925833	-	0	0	0	0	0	0	0	0	0	0	0	0	0	0	0	5	7	1	5	5	8	9	4	5	6	2	0	0	3
Metagenomes	Coastal sediment	3300030302	-	52.9653	0.925833	-	0	0	0	0	0	0	0	0	0	0	0	0	0	0	0	14	8	2	12	14	18	29	10	8	10	1	0	1	3
Metagenomes	Coastal sediment	3300032252	-	43.9948	-69.6486	-	2	17	1	0	30	0	0	0	0	0	0	0	0	0	0	270	269	28	294	279	511	560	262	325	230	18	33	47	22
Metagenomes	Coastal sediment	3300032262	-	43.917	-69.6219	-	9	44	2	1	59	0	0	0	1	0	0	0	0	2	0	484	467	44	535	511	898	958	405	585	376	56	46	72	37
Metagenomes	Coastal sediment	3300032263	-	43.8293	-69.8133	-	9	20	0	1	27	0	0	0	1	0	0	0	0	0	1	381	360	45	461	457	765	750	314	485	303	28	54	29	31
Metagenomes	Coastal sediment	3300034968	-	-76.2003	-170.51	-	4	0	0	0	2	0	0	0	0	0	0	0	0	1	0	46	35	9	46	40	78	77	19	36	27	4	3	1	2
Metagenomes	Coastal sediment	3300034970	-	-71.4197	-93.4818	-	5	0	2	0	1	0	0	0	0	0	0	0	0	0	0	72	79	8	89	92	154	147	47	89	66	2	15	5	3
Metagenomes	Coastal sediment	3300034971	-	-71.4234	-91.4268	-	0	0	0	0	0	0	0	0	0	0	0	0	0	0	0	8	11	1	11	10	23	19	4	10	6	0	0	0	0
Metagenomes	Coastal sediment	3300034972	-	-74.4	168.3	-	1	0	2	0	0	0	0	0	0	0	0	0	0	0	0	37	26	2	35	45	58	84	16	29	30	0	5	4	1
Metagenomes	Coastal sediment	3300034973	-	-70.4844	-95.1957	-	1	0	2	0	1	0	0	0	0	0	0	0	0	0	0	82	66	10	85	93	145	133	54	76	68	2	13	3	8
Metagenomes	Coastal sediment	3300034974	-	-75.4987	166.299	-	1	0	0	0	1	0	0	0	0	0	0	0	0	0	0	64	50	5	49	62	106	110	31	66	55	0	6	3	0
Metagenomes	Coastal sediment	3300034975	-	-75.1981	-176.593	-	2	0	0	0	0	0	0	0	0	0	0	0	0	0	0	36	29	2	27	24	38	73	11	23	18	0	2	2	0
Metagenomes	Coastal sediment	3300034976	-	-73.1582	-129.269	-	1	0	0	0	0	0	0	0	0	0	0	0	0	0	0	30	37	5	44	44	68	80	21	37	37	1	5	4	1
Metagenomes	Coastal sediment	3300034977	-	-72.2974	-104.298	-	7	0	0	0	5	0	0	0	0	0	0	0	0	0	0	77	64	16	79	69	131	140	57	71	66	1	17	6	8
Metagenomes	Coastal sediment	3300034979	-	-73.2957	-129.557	-	1	0	0	0	1	0	0	0	0	0	0	0	0	0	0	63	58	5	63	66	123	105	37	58	44	4	10	4	5
Metagenomes	Coastal sediment	3300035142	-	27.8973	-97.0409	-	0	8	0	0	8	0	0	0	0	0	0	0	0	0	0	65	81	6	120	116	241	208	66	136	77	23	1	1	2
Metagenomes	Coastal sediment	3300035191	-	27.8959	-97.0388	-	16	33	11	0	24	0	0	0	0	0	0	0	0	0	1	247	257	32	317	314	604	543	255	344	222	51	34	18	65
Metagenomes	Coastal sediment	3300037234	-	36.799	-121.026	-	0	4	0	0	14	0	0	0	0	0	0	0	0	0	0	240	224	38	272	306	459	402	211	305	220	33	10	14	0
Metagenomes	Coastal sediment	3300037245	-	36.6077	-122.62	-	7	8	0	0	27	0	0	0	0	0	0	0	0	0	2	337	360	113	408	461	778	645	346	434	314	59	6	25	2
Metagenomes	Coastal sediment	3300037246	-	36.1948	-122.038	-	8	2	2	0	12	0	0	0	0	0	0	0	0	0	6	295	328	96	400	447	745	641	326	383	259	31	2	21	4
Metagenomes	Coastal sediment	3300037247	-	35.689	-123.078	-	10	8	3	0	11	0	0	0	0	0	0	0	0	1	5	354	379	144	380	468	750	675	396	452	335	43	38	45	14
Metagenomes	Coastal sediment	3300037450	-	37.1343	-121.456	-	1	3	0	0	74	0	0	0	0	0	0	0	0	0	5	295	245	68	293	316	539	485	273	365	264	37	36	42	4
Metagenomes	Coastal sediment	3300037459	-	35.689	-123.078	-	10	0	6	0	39	1	0	0	0	0	0	0	0	3	0	399	377	61	411	436	712	617	353	481	372	41	85	62	30
Metagenomes	Coastal sediment	3300037460	-	36.9138	-121.159	-	6	3	2	0	22	0	0	0	0	0	0	0	0	1	0	309	338	58	372	437	716	594	328	459	334	47	19	35	1
Metagenomes	Coastal sediment	3300037480	-	37.0366	-121.299	-	4	4	0	0	34	0	0	0	0	0	0	0	0	0	2	236	243	46	266	304	530	462	256	352	230	34	30	16	2
Metagenomes	Coastal sediment	3300037489	-	37.0366	-121.299	-	10	7	2	0	103	0	0	0	0	0	0	0	0	1	3	451	367	95	425	434	792	628	416	520	407	73	82	58	7
Metagenomes	Coastal sediment	3300037521	-	36.6077	-122.62	-	12	3	2	0	65	0	0	0	0	0	0	0	0	3	1	458	371	71	431	430	745	628	406	470	356	58	66	102	11
Metagenomes	Coastal sediment	3300037540	-	37.1343	-121.456	-	5	8	0	0	70	0	0	0	0	0	0	0	0	2	6	385	423	58	502	572	835	713	396	574	449	52	33	38	3
Metagenomes	Coastal sediment	3300037835	-	36.799	-121.026	-	7	4	1	0	54	0	0	0	0	0	0	0	0	1	1	411	341	56	353	355	692	594	337	407	335	55	49	56	7
Metagenomes	Coastal sediment	3300038548	-	36.1948	-122.038	-	24	1	7	0	116	1	0	0	0	0	0	0	0	3	2	722	667	138	706	706	1303	1103	689	822	627	120	126	169	37
Metagenomes	Coastal sediment	3300038629	-	36.799	-121.026	-	14	7	4	0	99	1	0	0	0	0	0	0	0	2	2	691	605	110	672	675	1202	989	631	738	601	124	80	142	15
Metagenomes	Coastal sediment	3300041402	-	36.799	-121.026	-	3	5	0	0	14	0	0	0	0	0	0	0	0	0	2	283	320	76	352	441	706	618	308	412	278	37	6	15	0
Metagenomes	Coastal sediment	mgm4525341.3	-	42.8078	10.1435	-	0	0	0	0	0	0	0	0	0	0	0	0	0	0	0	19	27	1	30	24	73	53	33	36	33	1	0	0	10
Metagenomes	Deep sea sediment	3300005783	-	77.9508	-1.62713	-	0	0	1	0	2	0	0	0	0	0	0	0	0	0	0	23	14	1	21	22	47	26	17	22	22	2	2	0	0
Metagenomes	Deep sea sediment	3300005785	-	77.9783	0.163645	-	0	0	0	0	0	0	0	0	0	0	0	0	0	0	0	11	10	2	9	10	24	18	3	13	18	0	2	1	0
Metagenomes	Deep sea sediment	3300005786	-	78.1532	5.97541	-	0	0	0	0	0	0	0	0	0	0	0	0	0	0	0	9	4	0	6	9	7	6	3	8	6	0	1	0	0
Metagenomes	Deep sea sediment	3300005809	-	35.6519	-7.33667	-	0	0	0	0	0	0	0	0	0	0	0	0	0	0	0	0	1	0	1	1	1	1	0	1	0	0	0	0	1
Metagenomes	Deep sea sediment	3300006421	-	78.1532	5.97541	-	11	0	5	0	1	0	0	0	0	0	0	0	0	1	0	202	165	50	185	177	360	423	120	198	119	1	36	4	5
Metagenomes	Deep sea sediment	3300006465	-	77.9508	-1.62713	-	4	0	2	0	7	0	0	0	0	0	0	0	0	0	0	195	158	36	166	153	330	378	113	195	116	5	45	0	3
Metagenomes	Deep sea sediment	3300006466	-	77.9783	0.163645	-	5	1	3	3	3	0	0	0	0	0	0	0	0	0	1	178	151	30	185	171	358	400	100	207	117	1	37	1	11
Metagenomes	Deep sea sediment	3300010931	-	22.8	-46.05	-	0	0	0	0	1	0	0	0	3	0	0	0	0	0	0	28	25	4	31	25	53	51	12	20	15	8	1	0	1
Metagenomes	Deep sea sediment	3300010933	-	22.8	-46.05	-	0	0	0	0	0	0	0	0	4	0	0	0	0	0	0	20	15	8	26	29	49	50	14	27	18	7	6	0	1
Metagenomes	Deep sea sediment	3300010939	-	22.81	-46.09	-	0	0	0	0	0	0	0	0	3	0	0	0	0	0	0	11	13	5	12	14	21	24	8	13	15	5	4	0	0
Metagenomes	Deep sea sediment	3300017525	-	37.8445	-31.5193	-	0	1	0	0	0	0	0	0	0	0	0	0	0	0	0	68	53	30	66	54	104	100	46	67	56	1	4	0	2
Metagenomes	Deep sea sediment	3300017530	-	36.2309	-33.9045	-	1	0	1	0	0	0	0	0	0	0	0	0	0	1	0	112	125	23	127	190	275	318	96	134	95	6	8	7	0
Metagenomes	Deep sea sediment	3300020230	-	12.6312	144.721	-	6	0	1	0	14	0	0	0	0	0	0	0	0	1	3	157	170	32	193	210	271	244	152	177	159	51	44	58	10
Metagenomes	Deep sea sediment	3300020231	-	12.4765	144.865	-	6	0	1	0	12	1	0	0	0	0	0	0	0	2	2	211	192	31	237	235	312	278	183	240	184	54	67	74	9
Metagenomes	Deep sea sediment	3300020232	-	11.5471	144.558	-	1	0	1	0	2	0	0	0	0	0	0	0	0	0	0	53	58	5	62	63	73	67	50	47	54	14	15	18	4
Metagenomes	Deep sea sediment	3300020234	-	-34.3403	-178.176	-	9	0	1	0	30	1	0	0	0	0	0	0	0	3	3	232	236	62	236	259	347	304	217	254	224	81	64	116	10
Metagenomes	Deep sea sediment	3300020235	-	-32.8504	-177.654	-	6	0	2	0	23	0	0	0	0	0	0	0	0	1	1	232	215	60	208	251	327	264	219	218	212	75	54	117	6
Metagenomes	Deep sea sediment	3300022665	-	9.66112	138.681	-	0	4	0	0	3	0	1	0	0	0	1	0	0	0	1	130	90	20	146	163	209	130	101	104	93	12	7	5	0
Metagenomes	Deep sea sediment	3300022670	-	9.64505	138.821	-	11	1	4	0	1	1	0	0	0	0	0	0	0	2	7	240	185	28	297	324	346	354	169	179	197	21	20	44	4
Metagenomes	Deep sea sediment	3300022690	-	9.8986	138.386	-	5	0	1	0	0	0	0	0	0	0	0	0	0	2	4	201	218	34	329	441	352	285	162	197	275	17	4	11	3
Metagenomes	Deep sea sediment	3300022693	-	9.866	138.493	-	6	7	31	0	1	0	0	0	0	1	2	0	1	0	7	195	166	45	222	213	277	282	144	157	188	63	62	15	38
Metagenomes	Deep sea sediment	3300022695	-	22.1802	176.601	-	0	0	0	0	0	0	0	0	0	0	0	0	0	0	0	24	25	1	24	22	29	25	29	23	23	0	0	2	0
Metagenomes	Deep sea sediment	3300022697	-	22.1802	176.601	-	0	0	0	0	0	0	0	0	0	0	0	0	0	0	0	51	41	8	47	46	52	53	50	49	49	4	3	3	2
Metagenomes	Deep sea sediment	3300022707	-	9.865	138.656	-	7	1	1	0	2	1	0	0	0	0	0	0	2	3	0	302	295	38	409	491	498	386	276	233	237	37	10	28	5
Metagenomes	Deep sea sediment	3300023185	-	-37.8333	49.8	-	0	0	0	0	1	0	0	0	1	0	2	0	0	0	0	6	8	3	14	8	6	9	6	5	9	6	1	0	1
Metagenomes	Deep sea sediment	3300023219	-	-35.9333	52.9833	-	5	2	1	0	2	0	0	0	3	0	2	0	0	1	0	102	113	16	177	178	168	158	80	73	124	19	9	8	4
Metagenomes	Deep sea sediment	3300023220	-	-35.9	52.9333	-	3	1	2	0	1	0	0	0	2	0	1	1	0	1	1	150	125	29	189	269	233	248	100	124	168	24	13	5	4
Metagenomes	Deep sea sediment	3300023222	-	-38.7833	47.5167	-	10	2	3	0	1	2	0	0	3	0	1	0	0	1	1	221	189	17	314	411	357	377	152	177	274	20	19	11	12
Metagenomes	Deep sea sediment	3300023223	-	-35.9667	52.9833	-	19	1	8	0	3	1	0	0	3	0	1	0	2	2	3	284	217	27	375	506	437	442	178	212	298	26	20	16	10
Metagenomes	Deep sea sediment	3300023284	-	-37.7833	49.7167	-	9	2	4	0	2	2	0	0	3	0	1	0	0	2	2	290	219	31	354	423	428	440	187	197	253	28	25	32	5
Metagenomes	Deep sea sediment	3300023443	-	-38.75	47.4167	-	6	1	6	0	3	2	2	0	4	0	1	0	0	1	6	194	182	29	295	330	339	316	123	153	211	23	13	11	7
Metatranscriptomes	Seawater	3300003149	0	39.283	-76.611	Non-polar-surface	0	0	0	0	0	0	0	0	0	0	0	0	0	4	0	5	1	3	2	3	0	2	1	1	0	0	0	0	0
Metatranscriptomes	Seawater	3300004627	200	48.6	-123.5	Non-polar-Deep	0	1	0	0	0	0	0	0	0	0	0	0	0	0	0	14	13	2	13	15	23	30	10	31	8	0	0	0	0
Metatranscriptomes	Seawater	3300004636	150	48.6	-123.5	Non-polar-surface	1	1	0	0	0	0	0	0	0	0	0	0	0	0	0	15	17	0	20	18	27	30	12	37	10	0	0	0	0
Metatranscriptomes	Seawater	3300004637	150	48.6	-123.5	Non-polar-surface	0	2	0	0	0	0	0	0	0	0	0	0	0	0	0	13	13	1	12	13	15	27	8	30	5	0	0	1	0
Metatranscriptomes	Seawater	3300004638	135	48.6	-123.5	Non-polar-surface	0	1	0	0	0	0	0	0	0	0	0	0	0	0	0	19	20	0	19	26	41	41	12	45	12	0	0	0	1
Metatranscriptomes	Seawater	3300004639	120	48.6	-123.5	Non-polar-surface	1	0	1	0	0	0	0	0	0	0	0	0	0	0	0	22	21	1	20	25	51	40	20	47	12	0	0	0	0
Metatranscriptomes	Seawater	3300004640	135	48.6	-123.5	Non-polar-surface	2	0	0	0	0	0	0	0	0	0	0	0	0	0	0	19	19	2	21	23	38	45	18	47	15	0	0	1	0
Metatranscriptomes	Seawater	3300004641	200	48.6	-123.5	Non-polar-Deep	2	1	0	0	0	0	0	0	0	0	0	0	0	0	0	17	18	0	26	27	38	33	12	37	10	0	0	0	0
Metatranscriptomes	Seawater	3300004642	10	48.6	-123.5	Non-polar-surface	0	0	0	0	0	0	0	0	0	0	0	0	0	0	0	52	37	8	33	30	50	56	17	38	23	4	1	4	0
Metatranscriptomes	Seawater	3300004962	100	48.6	-123.5	Non-polar-surface	0	0	0	0	0	0	0	0	0	0	0	0	0	0	0	5	3	0	1	2	7	4	2	11	1	0	1	0	1
Metatranscriptomes	Seawater	3300004968	150	48.6	-123.5	Non-polar-surface	1	1	0	0	0	0	0	0	0	0	0	0	0	0	0	18	15	2	20	23	35	46	17	49	12	2	0	0	0
Metatranscriptomes	Seawater	3300004974	200	48.6	-123.5	Non-polar-Deep	2	1	0	0	0	0	0	0	0	0	0	0	0	0	0	18	17	1	23	20	36	39	15	40	10	1	0	0	0
Metatranscriptomes	Seawater	3300004975	100	48.6	-123.5	Non-polar-surface	0	0	0	0	0	0	0	0	0	0	0	0	0	0	0	16	21	6	22	16	35	44	10	46	4	0	0	0	2
Metatranscriptomes	Seawater	3300005233	135	48.6	-123.5	Non-polar-surface	0	0	0	0	0	3	0	0	0	0	0	0	0	2	0	26	34	2	35	31	66	48	10	74	14	0	0	1	0
Metatranscriptomes	Seawater	3300005234	100	48.6	-123.5	Non-polar-surface	1	0	0	0	0	0	0	0	0	0	0	0	0	0	0	43	43	4	38	28	53	74	18	71	11	0	3	0	2
Metatranscriptomes	Seawater	3300012413	0	-64.7711	-64.056	Polar-surface	1	2	0	0	0	1	0	0	0	0	0	0	0	1	0	110	88	21	71	56	110	159	42	97	41	6	4	4	0
Metatranscriptomes	Seawater	3300012414	0	-64.7711	-64.056	Polar-surface	2	0	0	0	0	1	0	0	0	0	0	0	0	4	0	119	77	40	81	62	109	210	27	91	40	4	2	3	1
Metatranscriptomes	Seawater	3300012415	0	-64.7711	-64.056	Polar-surface	1	0	1	0	0	2	0	0	0	0	0	0	0	5	0	144	83	47	77	67	120	230	36	102	43	5	0	3	0
Metatranscriptomes	Seawater	3300012767	0	-64.7711	-64.056	Polar-surface	0	0	0	0	0	0	0	0	0	0	0	0	0	0	0	43	25	11	12	9	34	56	6	27	6	0	0	0	1
Metatranscriptomes	Seawater	3300012782	0	-64.7711	-64.056	Polar-surface	0	1	0	0	0	1	0	0	0	0	0	0	0	1	0	112	61	24	60	44	98	157	26	70	28	2	1	0	1
Metatranscriptomes	Seawater	3300012935	0	-64.7711	-64.056	Polar-surface	2	2	0	0	0	2	0	0	0	0	0	0	0	1	0	127	103	21	63	66	127	185	56	107	53	7	2	4	0
Metatranscriptomes	Seawater	3300018565	0.3	65.7305	22.445	Non-polar-surface	0	0	0	0	0	0	0	0	0	0	0	0	0	1	1	3	1	0	3	0	1	1	0	1	0	0	0	0	0
Metatranscriptomes	Seawater	3300018567	0.3	54.5702	11.3322	Non-polar-surface	0	0	0	0	0	0	0	0	0	0	0	0	0	1	0	0	0	0	1	0	0	0	0	0	0	0	0	0	0
Metatranscriptomes	Seawater	3300018570	3259	34.4	22.08	Non-polar-Deep	0	0	0	0	0	0	0	0	0	0	1	0	0	3	9	3	2	0	4	4	3	5	4	3	1	1	2	0	0
Metatranscriptomes	Seawater	3300018572	74	58.5812	18.2328	Non-polar-surface	0	1	0	0	0	0	0	0	0	0	0	0	0	0	0	8	8	0	4	3	10	14	3	13	7	0	0	0	0
Metatranscriptomes	Seawater	3300018573	3259	34.4	22.08	Non-polar-Deep	0	0	0	0	0	0	0	0	0	0	1	0	0	0	1	10	5	0	7	2	10	3	3	20	5	3	1	0	0
Metatranscriptomes	Seawater	3300018595	3262	34.4	22.08	Non-polar-Deep	0	0	0	0	0	0	0	0	0	0	1	0	0	0	0	2	3	1	1	1	7	3	3	7	2	1	1	0	0
Metatranscriptomes	Seawater	3300018599	0.3	62.0971	18.5427	Non-polar-surface	0	0	0	0	0	0	0	0	0	0	0	0	0	2	0	10	0	0	5	1	0	1	0	0	0	0	0	0	0
Metatranscriptomes	Seawater	3300018601	0.3	56.1664	16.3782	Non-polar-surface	0	0	0	0	0	0	0	0	0	0	0	0	0	1	0	5	1	1	3	0	1	0	0	0	0	0	0	0	0
Metatranscriptomes	Seawater	3300018610	5	58.5812	18.2328	Non-polar-surface	0	1	0	0	0	0	0	0	0	0	0	0	0	0	0	9	6	0	0	2	5	9	2	6	2	0	0	0	1
Metatranscriptomes	Seawater	3300018613	0.3	54.5702	11.3322	Non-polar-surface	0	0	0	0	0	0	0	0	0	0	0	0	0	0	0	9	5	2	1	2	3	6	2	6	2	0	0	0	0
Metatranscriptomes	Seawater	3300018614	74	58.5812	18.2328	Non-polar-surface	0	0	0	0	0	0	0	0	0	0	0	0	0	1	0	6	1	3	2	1	0	1	0	1	0	0	0	0	0
Metatranscriptomes	Seawater	3300018619	0.3	54.5702	11.3322	Non-polar-surface	1	0	0	0	0	0	0	0	0	0	0	0	0	0	0	19	13	2	11	9	8	15	6	6	8	0	1	0	3
Metatranscriptomes	Seawater	3300018620	2200	36.29	15.39	Non-polar-Deep	0	0	0	0	0	0	0	0	0	0	1	0	0	0	0	4	2	0	6	5	7	9	8	6	2	4	1	0	0
Metatranscriptomes	Seawater	3300018624	2200	36.29	15.39	Non-polar-Deep	0	0	0	0	0	0	0	0	0	0	0	0	0	0	0	6	3	0	3	3	7	8	4	3	4	4	1	0	1
Metatranscriptomes	Seawater	3300018629	0.3	54.5702	11.3322	Non-polar-surface	0	2	0	0	0	0	0	0	0	0	0	0	0	0	0	19	14	6	8	3	7	11	2	11	4	0	0	0	1
Metatranscriptomes	Seawater	3300018642	19	54.5702	11.3322	Non-polar-surface	1	0	0	1	0	0	0	0	0	0	0	0	0	0	0	14	7	0	5	5	12	19	7	13	4	1	0	0	0
Metatranscriptomes	Seawater	3300018665	0.3	58.5812	18.2328	Non-polar-surface	0	3	1	0	0	1	0	0	0	0	0	0	0	0	0	19	10	0	7	8	11	14	2	10	5	0	0	0	2
Metatranscriptomes	Seawater	3300018682	4	56.1664	16.3782	Non-polar-surface	1	0	0	0	0	1	0	0	0	0	0	0	0	0	0	37	33	8	41	67	42	48	30	33	25	2	3	1	4
Metatranscriptomes	Seawater	3300018687	90	58.5812	18.2328	Non-polar-surface	0	2	0	0	0	0	0	0	0	0	0	0	0	0	1	11	4	1	8	4	3	7	2	14	2	0	0	0	0
Metatranscriptomes	Seawater	3300018775	0.3	56.1664	16.3782	Non-polar-surface	1	2	2	0	0	1	0	0	0	0	0	0	0	0	0	28	23	6	24	16	27	41	11	23	15	1	4	0	4
Metatranscriptomes	Seawater	3300018824	0.3	54.5702	11.3322	Non-polar-surface	0	0	0	0	0	1	0	0	0	0	0	0	0	1	0	26	15	4	5	17	16	19	4	16	4	0	3	0	3
Metatranscriptomes	Seawater	3300018843	200	58.5812	18.2328	Non-polar-Deep	1	0	0	0	0	0	0	0	0	0	0	0	0	1	0	12	7	0	3	7	6	17	2	18	8	0	0	0	0
Metatranscriptomes	Seawater	3300019072	2200	36.29	15.39	Non-polar-Deep	0	0	0	0	0	0	0	0	0	0	1	0	0	0	0	2	2	0	4	3	6	10	1	3	3	1	2	0	0
Metatranscriptomes	Seawater	3300019085	5	65.7305	22.445	Non-polar-surface	0	0	0	0	0	0	0	0	0	0	0	0	0	1	0	4	1	0	3	0	0	0	0	0	0	0	0	0	0
Metatranscriptomes	Seawater	3300019089	0.3	54.5702	11.3322	Non-polar-surface	0	0	0	0	0	0	0	0	0	0	0	0	0	0	0	10	7	5	6	4	4	8	3	4	3	1	1	0	1
Metatranscriptomes	Seawater	3300019090	2200	36.29	15.39	Non-polar-Deep	0	0	0	0	0	0	0	0	0	0	1	0	0	0	0	6	5	0	5	5	10	8	2	6	4	6	1	0	1
Metatranscriptomes	Seawater	3300019096	10	62.0971	18.5427	Non-polar-surface	1	0	0	0	0	1	0	0	0	0	0	0	0	0	0	20	29	8	27	43	30	38	20	23	19	1	3	0	4
Metatranscriptomes	Seawater	3300019098	15	54.5702	11.3322	Non-polar-surface	0	0	0	0	0	0	0	0	0	0	0	0	0	0	0	12	11	0	15	8	12	17	6	13	1	0	0	0	1
Metatranscriptomes	Seawater	3300019110	3262	34.4	22.08	Non-polar-Deep	0	0	0	0	0	0	0	0	1	0	1	0	0	0	0	10	11	5	8	12	23	19	13	8	5	2	6	0	0
Metatranscriptomes	Seawater	3300019113	0.3	54.5702	11.3322	Non-polar-surface	0	0	0	0	0	0	0	0	0	0	0	0	0	0	1	5	2	0	1	0	2	1	0	3	1	0	0	0	0
Metatranscriptomes	Seawater	3300019114	0.3	54.5702	11.3322	Non-polar-surface	2	0	0	0	0	1	0	0	0	0	0	0	0	0	0	24	13	1	12	14	16	27	4	14	3	2	0	0	5
Metatranscriptomes	Seawater	3300019122	9	58.5812	18.2328	Non-polar-surface	1	1	0	0	0	1	0	0	0	0	0	0	0	0	0	41	36	6	38	55	49	47	32	31	28	1	3	0	1
Metatranscriptomes	Seawater	3300019146	0.3	54.5702	11.3322	Non-polar-surface	2	0	0	0	0	1	0	0	0	0	0	0	0	0	0	32	22	2	11	14	15	32	5	30	6	2	1	0	3
Metatranscriptomes	Seawater	3300019149	19	54.5702	11.3322	Non-polar-surface	0	0	0	0	0	0	0	0	0	0	0	0	0	3	0	16	4	8	12	4	2	9	1	4	1	1	0	0	0
Metatranscriptomes	Seawater	3300028671	10	50	-145	Non-polar-surface	1	0	0	0	0	1	0	0	0	0	0	0	0	1	0	65	70	11	50	44	69	123	28	56	29	5	0	2	0
Metatranscriptomes	Seawater	3300028672	10	50	-145	Non-polar-surface	0	0	0	0	0	1	0	0	0	0	0	0	0	2	0	70	71	14	56	38	93	119	33	67	29	8	1	2	0
Metatranscriptomes	Seawater	3300030720	5	75.0007	-150.003	Polar-surface	0	0	0	0	0	0	0	0	0	0	0	0	0	0	0	27	17	12	15	12	19	36	10	20	5	2	0	0	0
Metatranscriptomes	Seawater	3300030721	20	74.0136	-139.597	Polar-surface	0	0	0	0	0	0	0	0	0	0	0	0	0	1	0	23	21	9	13	11	20	32	7	15	9	2	1	0	0
Metatranscriptomes	Seawater	3300030722	81	75.0007	-150.003	Polar-surface	1	0	0	0	0	2	0	0	0	0	0	0	0	0	0	37	41	10	33	22	44	51	18	51	14	6	1	0	1
Metatranscriptomes	Seawater	3300030723	5	70.5467	-122.908	Polar-surface	0	0	0	0	0	0	0	0	0	0	0	0	0	0	0	18	13	3	9	6	9	18	4	21	2	0	2	0	0
Metatranscriptomes	Seawater	3300030724	20	75.0007	-150.003	Polar-surface	0	0	0	0	0	0	0	0	0	0	0	0	0	2	0	32	21	11	23	14	25	36	12	25	5	5	1	0	2
Metatranscriptomes	Seawater	3300030725	20	70.5467	-122.908	Polar-surface	0	0	0	0	0	0	0	0	0	0	0	0	0	1	0	27	26	3	11	5	11	27	7	20	5	0	0	0	0
Metatranscriptomes	Seawater	3300030726	49	70.5467	-122.908	Polar-surface	0	0	0	0	0	1	0	0	0	0	0	0	0	0	0	30	41	8	18	18	37	20	12	54	6	4	1	0	1
Metatranscriptomes	Seawater	3300030727	200	77.9995	-150.006	Polar-Deep	0	0	0	0	0	1	0	0	0	0	0	0	0	0	0	20	23	0	13	32	33	46	21	87	11	1	1	0	2
Metatranscriptomes	Seawater	3300030728	146	75.0007	-150.003	Polar-surface	0	0	0	0	0	1	1	0	0	0	0	0	0	2	0	42	42	10	35	47	80	72	31	110	29	3	4	1	4
Metatranscriptomes	Seawater	3300030729	139	74.0136	-139.597	Polar-surface	1	0	0	0	0	1	1	0	0	0	0	0	0	0	0	24	39	9	35	49	73	55	30	104	14	2	6	0	2
Metatranscriptomes	Seawater	3300031056	150	-5.7	-26	Non-polar-surface	0	0	0	0	0	0	0	0	0	0	0	0	0	3	0	37	3	16	14	10	3	30	0	7	0	0	0	0	0
Metatranscriptomes	Seawater	3300031113	150	-22.5	-33	Non-polar-surface	0	0	0	0	0	0	0	0	0	0	0	0	0	10	3	54	4	25	24	16	2	63	2	12	0	0	1	0	0
Metatranscriptomes	Seawater	3300031121	150	-2.7	-28.5	Non-polar-surface	0	0	0	0	0	0	0	0	0	0	0	0	0	3	1	56	3	23	21	18	4	45	4	11	2	2	0	0	0
Metatranscriptomes	Seawater	3300031340	86	80.9595	-132.184	Polar-surface	1	0	0	0	0	0	0	0	0	0	0	0	0	0	0	28	34	0	13	31	39	44	14	60	9	0	1	0	1
Metatranscriptomes	Seawater	3300031378	139	80.9595	-132.184	Polar-surface	0	0	0	0	0	1	0	0	0	0	0	0	0	0	0	16	16	0	12	20	27	26	7	58	8	1	2	0	2
Metatranscriptomes	Seawater	3300031496	216	74.0136	-139.597	Polar-Deep	0	0	0	0	0	1	0	0	0	0	0	0	0	0	0	15	21	3	16	26	20	34	11	50	10	3	0	0	2
Metatranscriptomes	Seawater	3300031540	20	77.9995	-150.006	Polar-surface	0	0	0	0	0	0	0	0	0	0	0	0	0	0	0	15	17	9	17	10	15	24	10	29	9	3	0	0	0
Metatranscriptomes	Seawater	3300031542	5	80.9595	-132.184	Polar-surface	0	0	0	0	0	0	0	0	0	0	0	0	0	0	0	49	36	8	23	17	19	27	13	31	6	3	1	0	1
Metatranscriptomes	Seawater	3300031556	66	77.9995	-150.006	Polar-surface	2	0	0	0	0	0	0	0	0	0	0	0	0	0	0	43	42	8	30	29	32	40	20	48	14	1	1	0	1
Metatranscriptomes	Seawater	3300031557	20	80.9595	-132.184	Polar-surface	0	0	0	0	0	0	0	0	0	0	0	0	0	1	0	28	19	4	16	8	11	24	6	19	4	2	0	0	0
Metatranscriptomes	Seawater	3300031558	45	80.9595	-132.184	Polar-surface	2	0	0	0	0	1	0	0	0	0	0	0	0	0	0	25	27	5	21	12	24	34	5	33	9	3	0	0	2
Metatranscriptomes	Seawater	3300031559	223	75.0007	-150.003	Polar-Deep	0	0	0	0	0	1	0	0	0	0	0	0	0	0	0	29	32	5	25	42	52	60	25	100	16	3	0	0	1
Metatranscriptomes	Seawater	3300031570	5	77.9995	-150.006	Polar-surface	0	0	0	0	0	0	0	0	0	0	0	0	0	0	0	32	25	10	27	16	26	51	15	33	12	3	0	0	0
Metatranscriptomes	Seawater	3300031571	121	77.9995	-150.006	Polar-surface	1	0	0	0	0	1	0	0	0	0	0	0	0	0	0	33	35	1	26	39	56	45	16	78	12	3	2	0	1
Metatranscriptomes	Seawater	3300031579	5	74.0136	-139.597	Polar-surface	0	0	0	0	0	0	0	0	0	0	0	0	0	4	0	55	34	20	35	28	53	70	16	50	17	8	2	0	2
Metatranscriptomes	Seawater	3300031580	83	74.0136	-139.597	Polar-surface	1	0	0	0	0	2	0	0	0	0	0	0	0	2	0	53	41	10	48	35	75	70	21	65	22	6	3	0	2
Metatranscriptomes	Seawater	3300031581	74	70.5467	-122.908	Polar-surface	3	0	0	0	0	1	0	0	0	0	0	0	0	0	0	41	33	7	25	22	46	57	19	75	11	2	1	0	1
Metatranscriptomes	Seawater	3300032127	370	77.9995	-150.006	Polar-Deep	0	0	0	0	0	2	0	0	0	0	0	0	0	0	0	40	70	8	66	114	102	110	46	153	49	1	8	0	5
Metatranscriptomes	Seawater	3300032145	1000	80.9595	-132.184	Polar-Deep	0	0	0	0	0	3	0	0	0	0	0	0	0	0	0	42	61	7	61	119	101	109	54	151	60	2	5	0	3
Metatranscriptomes	Seawater	3300032146	370	80.9595	-132.184	Polar-Deep	0	0	0	0	0	2	0	0	0	0	0	0	0	0	0	27	36	6	39	60	64	76	28	108	24	2	3	0	2
Metatranscriptomes	Seawater	3300032149	1000	75.0007	-150.003	Polar-Deep	0	0	0	0	0	2	0	0	0	0	0	0	0	0	0	25	28	2	41	67	54	70	34	82	38	0	1	0	2
Metatranscriptomes	Seawater	3300032161	497	75.0007	-150.003	Polar-Deep	0	0	0	0	0	2	0	0	0	0	0	0	0	0	0	9	19	1	25	30	28	35	15	45	16	0	1	0	3
Metatranscriptomes	Seawater	3300034481	479	74.0136	-139.597	Polar-Deep	0	0	0	0	0	1	0	0	0	0	0	0	0	0	0	4	5	0	5	15	10	10	2	9	4	0	0	0	1
Metatranscriptomes	Seawater	3300034679	1000	74.0136	-139.597	Polar-Deep	0	0	0	0	0	2	0	0	0	0	0	0	0	0	0	22	35	7	44	73	71	69	34	93	31	1	3	0	3
Metatranscriptomes	Seawater	3300035288	5	-46.5954	142.031	Polar-surface	1	0	0	0	0	2	0	0	0	0	0	0	0	1	0	47	59	8	55	35	53	86	31	75	20	7	1	0	0
Metatranscriptomes	Seawater	3300035290	5	-46.5954	142.031	Polar-surface	4	0	0	0	0	3	0	0	0	0	0	0	0	0	0	90	100	20	87	74	124	168	55	101	50	12	9	2	0
Metatranscriptomes	Seawater	3300035291	5	-46.5954	142.031	Polar-surface	3	0	0	0	0	1	0	0	0	0	0	0	0	2	0	73	68	18	67	55	81	116	45	66	33	7	6	1	0
Metatranscriptomes	Seawater	3300035292	5	-46.5954	142.031	Polar-surface	3	0	0	0	0	4	0	0	0	0	0	0	0	1	0	94	105	20	83	72	110	161	46	115	52	9	8	2	0
Metatranscriptomes	Seawater	3300035293	5	-46.5954	142.031	Polar-surface	1	0	0	1	0	4	0	0	0	0	0	0	0	1	0	96	86	18	91	74	116	167	51	109	44	10	9	2	0
Metatranscriptomes	Seawater	3300035294	5	-46.5954	142.031	Polar-surface	3	0	0	0	0	1	0	0	0	0	0	0	0	1	0	57	64	10	67	48	87	94	35	85	37	8	3	0	0
Metatranscriptomes	Seawater	3300035406	5	-46.5954	142.031	Polar-surface	2	0	0	0	0	3	0	0	0	0	0	0	0	0	0	72	80	13	76	58	89	127	34	93	34	10	6	1	1
Metatranscriptomes	Seawater	3300035439	5	-46.5954	142.031	Polar-surface	2	0	0	0	0	3	0	0	0	0	0	0	0	1	0	99	106	20	103	82	129	188	61	118	50	9	8	3	0
Metatranscriptomes	Seawater	3300035440	5	-46.5954	142.031	Polar-surface	3	0	2	0	0	3	0	0	0	0	0	0	0	0	0	87	86	25	86	72	109	162	53	106	46	8	10	1	0
Metatranscriptomes	Seawater	3300035441	5	-46.5954	142.031	Polar-surface	3	0	0	1	0	4	0	0	0	0	0	0	0	1	0	96	101	20	87	75	100	174	46	104	50	8	5	3	0
Metatranscriptomes	Seawater	3300035442	5	-46.5954	142.031	Polar-surface	5	0	0	0	0	1	0	0	0	0	0	0	0	1	0	96	104	21	101	79	107	177	54	114	52	9	8	0	0
Metatranscriptomes	Seawater	3300035443	5	-46.5954	142.031	Polar-surface	3	0	0	1	0	3	0	0	0	0	0	0	0	3	0	131	115	24	113	95	153	217	74	142	61	17	12	5	0
Metatranscriptomes	Seawater	3300035444	5	-46.5954	142.031	Polar-surface	2	0	0	0	0	5	0	0	0	0	0	0	0	0	0	118	110	22	104	88	137	200	66	133	58	12	13	1	0
Metatranscriptomes	Seawater	3300035555	5	-46.5954	142.031	Polar-surface	4	0	0	1	0	3	0	0	0	0	0	0	0	0	0	78	76	18	76	64	87	144	40	83	45	8	8	0	0
Metatranscriptomes	Sediment	3300035569	-	57.4211	16.6688	-	0	2	0	0	0	0	0	0	0	0	0	0	0	0	0	9	11	0	18	12	23	22	5	88	12	1	0	0	3
Metatranscriptomes	Sediment	3300035572	-	57.4336	16.6836	-	0	1	0	0	0	1	0	0	0	0	0	0	0	0	0	8	10	0	16	12	21	18	11	60	8	0	0	0	1
Metatranscriptomes	Sediment	3300035573	-	57.4327	16.6819	-	0	1	0	0	0	0	0	0	0	0	0	0	0	0	0	10	10	0	12	12	29	19	6	70	12	0	0	1	1
Metatranscriptomes	Sediment	3300035575	-	57.4211	16.6688	-	0	0	0	0	0	0	0	0	0	0	0	0	0	0	0	1	2	0	5	1	3	1	0	14	1	0	0	0	1
Metatranscriptomes	Sediment	3300035576	-	57.423	16.6683	-	0	0	0	0	0	0	0	0	0	0	0	0	0	0	0	13	15	4	9	14	21	22	9	35	7	1	0	0	1
Metatranscriptomes	Sediment	3300035577	-	57.4202	16.665	-	0	0	0	0	0	0	0	0	0	0	0	0	0	0	0	18	21	1	21	15	29	23	7	65	10	0	0	0	1
Metatranscriptomes	Sediment	3300035578	-	57.4336	16.6836	-	0	1	0	0	0	0	0	0	0	0	0	0	0	0	0	12	14	3	23	16	33	21	10	49	7	0	0	0	1
Metatranscriptomes	Sediment	3300035580	-	57.4316	16.6833	-	0	0	0	0	0	0	0	0	0	0	0	0	0	0	0	11	13	0	11	14	23	24	13	62	6	1	0	0	1
Metatranscriptomes	Sediment	3300035586	-	57.423	16.6683	-	0	0	0	0	0	0	0	0	0	0	0	0	0	0	0	9	4	1	8	4	8	5	4	17	5	0	0	0	1
Metatranscriptomes	Sediment	3300035587	-	57.4202	16.665	-	0	0	0	0	0	0	0	0	0	0	0	0	0	0	0	7	6	4	8	9	17	11	5	37	5	1	0	0	0
Metatranscriptomes	Sediment	3300035588	-	57.4336	16.6836	-	0	0	0	0	0	0	0	0	0	0	0	0	0	0	1	4	8	0	14	4	11	15	2	35	2	0	0	0	0
Metatranscriptomes	Sediment	3300035591	-	57.4211	16.6688	-	0	0	0	0	0	0	0	0	0	0	0	0	0	0	0	15	18	0	18	14	18	16	2	45	2	0	0	0	1
Metatranscriptomes	Sediment	3300035592	-	57.423	16.6683	-	0	0	0	0	0	0	0	0	0	0	0	0	0	0	0	3	3	2	5	2	5	4	1	12	3	0	0	0	1
Metatranscriptomes	Sediment	3300035593	-	57.4202	16.665	-	0	0	0	0	0	0	0	0	0	0	0	0	0	0	0	25	26	10	23	25	44	38	12	74	11	1	0	0	3
Metatranscriptomes	Sediment	3300035594	-	57.4336	16.6836	-	1	0	0	0	0	0	0	0	0	0	0	0	0	0	0	8	3	0	14	5	7	7	3	16	3	0	0	0	0
Metatranscriptomes	Sediment	3300035595	-	57.4327	16.6819	-	0	0	0	0	0	0	0	0	0	0	0	0	0	1	0	8	8	1	7	11	7	8	6	25	3	0	0	0	0
Metatranscriptomes	Sediment	3300035596	-	57.4316	16.6833	-	0	0	1	0	0	0	0	0	0	0	0	0	0	0	0	9	7	0	11	7	15	15	8	37	6	0	0	0	0
Metatranscriptomes	Sediment	3300037753	-	57.4336	16.6836	-	0	0	0	0	0	1	0	0	0	0	0	0	0	0	0	7	5	1	9	4	9	13	8	40	5	0	0	0	1
Metatranscriptomes	Sediment	3300037758	-	57.4336	16.6836	-	0	0	0	0	0	0	0	0	0	0	0	0	0	0	0	5	4	1	6	3	12	6	2	12	3	1	0	0	1
Metatranscriptomes	Sediment	3300037759	-	57.4327	16.6819	-	0	1	0	0	0	0	0	0	0	0	0	0	0	0	0	14	13	1	16	11	16	23	5	40	13	0	0	0	2
Metatranscriptomes	Sediment	3300037763	-	57.4316	16.6833	-	0	0	1	0	0	0	0	0	0	0	0	0	0	0	0	23	24	2	18	21	40	44	15	100	13	1	0	0	1
Metatranscriptomes	Sediment	3300037765	-	57.423	16.6683	-	0	0	0	0	0	0	0	0	0	0	0	0	0	0	0	10	8	1	5	7	11	15	5	20	6	0	0	0	8
Metatranscriptomes	Sediment	3300037766	-	57.4336	16.6836	-	0	0	0	0	0	0	0	0	0	0	0	0	0	0	0	14	9	2	9	8	23	16	13	32	5	0	0	0	1
Metatranscriptomes	Sediment	3300037767	-	57.4327	16.6819	-	0	0	0	0	0	0	0	0	0	0	0	0	0	0	0	20	17	1	12	15	27	21	10	53	15	2	1	0	4
Metatranscriptomes	Sediment	3300037768	-	57.423	16.6683	-	0	0	0	0	0	0	0	0	0	0	0	0	0	0	0	18	19	5	12	6	30	13	7	36	7	0	0	0	1
Metatranscriptomes	Sediment	3300037771	-	57.423	16.6683	-	0	0	0	0	0	0	0	0	0	0	0	0	0	0	0	1	1	1	1	1	1	2	0	3	0	0	0	0	0
Metatranscriptomes	Sediment	3300037772	-	57.4202	16.665	-	1	0	0	0	0	0	0	0	0	0	0	0	0	0	0	1	1	1	1	2	0	1	1	18	0	0	0	0	0
Metatranscriptomes	Sediment	3300037778	-	57.4316	16.6833	-	0	0	1	0	0	0	0	0	0	0	0	0	0	0	0	16	18	2	15	12	26	35	15	44	14	1	0	0	1
Metatranscriptomes	Sediment	3300037798	-	57.4211	16.6688	-	0	0	0	0	0	0	0	0	0	0	0	0	0	0	0	2	7	1	3	3	8	6	1	31	1	1	0	0	0
Metatranscriptomes	Sediment	3300037806	-	57.4316	16.6833	-	0	0	1	0	0	0	0	0	0	0	0	0	0	0	0	21	15	3	17	13	25	23	9	64	11	0	0	0	1
Metatranscriptomes	Sediment	3300037828	-	57.4202	16.665	-	0	0	0	0	0	1	0	0	0	0	0	0	0	0	0	14	18	2	10	13	24	21	3	49	10	0	0	0	1
Metatranscriptomes	Sediment	3300038445	-	36.9138	-121.159	-	0	0	0	0	0	1	0	0	0	0	0	0	0	0	0	3	22	2	10	12	17	23	5	58	8	2	0	0	0
Metatranscriptomes	Sediment	3300038446	-	36.6077	-122.62	-	1	0	0	0	0	0	0	0	0	0	0	0	0	0	0	24	36	3	10	15	23	24	4	30	4	0	0	0	0
Metatranscriptomes	Sediment	3300038447	-	36.1948	-122.038	-	0	0	0	0	0	0	0	0	0	0	0	0	0	0	0	27	34	7	14	19	31	27	6	31	4	3	0	0	1
Metatranscriptomes	Sediment	3300038467	-	35.689	-123.078	-	0	0	0	0	0	0	0	0	0	0	0	0	0	0	0	15	37	3	12	18	26	27	5	27	14	1	1	1	8
Metatranscriptomes	Sediment	3300039284	-	36.799	-121.026	-	0	0	0	0	0	1	0	0	0	0	0	0	0	0	0	15	39	3	25	20	41	50	11	80	9	4	0	0	0
Metatranscriptomes	Sediment	3300042536	-	58.8444	17.795	-	1	3	1	0	0	2	0	0	0	0	0	0	0	0	0	95	117	13	109	121	227	261	73	129	83	2	8	3	9
Metatranscriptomes	Sediment	3300043819	-	58.9344	17.7391	-	1	0	0	1	0	0	0	0	0	0	0	0	0	0	0	8	4	3	7	8	10	17	4	14	7	0	0	0	0
Metatranscriptomes	Sediment	3300044482	-	58.9344	17.7391	-	2	5	0	0	0	3	0	0	0	0	0	0	0	0	0	143	145	25	137	137	291	278	99	169	115	5	10	6	7
Metatranscriptomes	Sediment	3300046044	-	59.0386	17.7277	-	2	1	0	0	0	3	0	0	0	0	0	0	0	0	0	121	116	17	139	146	233	283	96	150	105	3	9	4	16
