# Supplementary material for: Inositol phosphates as an overlooked phosphorous source in marine ecosystems
Source: ISME J. 2025 Jul 11;19(1):wraf161. doi: 10.1093/ismejo/wraf161 (PMC12406696; doi:10.1093/ismejo/wraf161)
Supplement: Supplementary_Table_S6_wraf161 [file supplementary_table_s6_wraf161.xlsx]

## Sheet: Table S6
Table S6. The taxanomic composition of potential genes involved in InsPs hydrolysis.
Sample type	Source	Protein ID	superkingdom_Archaea;phylum_Candidatus Thermoplasmatota;class_Candidatus Poseidoniia;order_Candidatus Poseidoniales;	superkingdom_Bacteria;phylum_Actinomycetota;class_Actinomycetes;order_Geodermatophilales;family_Geodermatophilaceae;genus_Modestobacter;	superkingdom_Bacteria;phylum_Actinomycetota;class_Actinomycetes;order_Micrococcales;family_Micrococcaceae;genus_Rothia;	superkingdom_Bacteria;phylum_Actinomycetota;class_Actinomycetes;order_Micrococcales;family_Micrococcaceae;genus_Sinomonas;	superkingdom_Bacteria;phylum_Actinomycetota;class_Actinomycetes;order_Mycobacteriales;family_Dietziaceae;genus_Dietzia;	superkingdom_Bacteria;phylum_Bacteroidota;class_Bacteroidia;	superkingdom_Bacteria;phylum_Bacteroidota;class_Bacteroidia;order_Bacteroidales;family_Paludibacteraceae;genus_Paludibacter;	superkingdom_Bacteria;phylum_Bacteroidota;class_Chitinophagia;order_Chitinophagales;family_Chitinophagaceae;genus_Pseudobacter;	superkingdom_Bacteria;phylum_Bacteroidota;class_Chitinophagia;order_Chitinophagales;family_Chitinophagaceae;genus_Sediminibacterium;	superkingdom_Bacteria;phylum_Bacteroidota;class_Chitinophagia;order_Chitinophagales;family_Chitinophagaceae;genus_Taibaiella;	superkingdom_Bacteria;phylum_Bacteroidota;class_Cytophagia;order_Cytophagales;family_Catalimonadaceae;genus_Porifericola;	superkingdom_Bacteria;phylum_Bacteroidota;class_Cytophagia;order_Cytophagales;family_Catalimonadaceae;genus_Tunicatimonas;	superkingdom_Bacteria;phylum_Bacteroidota;class_Cytophagia;order_Cytophagales;family_Cesiribacteraceae;genus_Cesiribacter;	superkingdom_Bacteria;phylum_Bacteroidota;class_Cytophagia;order_Cytophagales;family_Cyclobacteriaceae;	superkingdom_Bacteria;phylum_Bacteroidota;class_Cytophagia;order_Cytophagales;family_Cyclobacteriaceae;genus_Belliella;	superkingdom_Bacteria;phylum_Bacteroidota;class_Cytophagia;order_Cytophagales;family_Flammeovirgaceae;genus_Chondrinema;	superkingdom_Bacteria;phylum_Bacteroidota;class_Cytophagia;order_Cytophagales;family_Fulvivirgaceae;	superkingdom_Bacteria;phylum_Bacteroidota;class_Cytophagia;order_Cytophagales;family_Fulvivirgaceae;genus_Chryseolinea;	superkingdom_Bacteria;phylum_Bacteroidota;class_Cytophagia;order_Cytophagales;family_Marivirgaceae;genus_Marivirga;	superkingdom_Bacteria;phylum_Bacteroidota;class_Cytophagia;order_Cytophagales;family_Microscillaceae;	superkingdom_Bacteria;phylum_Bacteroidota;class_Cytophagia;order_Cytophagales;family_Spirosomataceae;	superkingdom_Bacteria;phylum_Bacteroidota;class_Cytophagia;order_Cytophagales;family_Spirosomataceae;genus_Dyadobacter;	superkingdom_Bacteria;phylum_Bacteroidota;class_Flavobacteriia;	superkingdom_Bacteria;phylum_Bacteroidota;class_Flavobacteriia;order_Flavobacteriales;family_Crocinitomicaceae;genus_Crocinitomix;	superkingdom_Bacteria;phylum_Bacteroidota;class_Flavobacteriia;order_Flavobacteriales;family_Flavobacteriaceae;genus_Cellulophaga;	superkingdom_Bacteria;phylum_Bacteroidota;class_Flavobacteriia;order_Flavobacteriales;family_Flavobacteriaceae;genus_Costertonia;	superkingdom_Bacteria;phylum_Bacteroidota;class_Flavobacteriia;order_Flavobacteriales;family_Flavobacteriaceae;genus_Formosa;	superkingdom_Bacteria;phylum_Bacteroidota;class_Flavobacteriia;order_Flavobacteriales;family_Flavobacteriaceae;genus_Psychroflexus;	superkingdom_Bacteria;phylum_Bacteroidota;class_Flavobacteriia;order_Flavobacteriales;family_Flavobacteriaceae;genus_Seonamhaeicola;	superkingdom_Bacteria;phylum_Bacteroidota;class_Flavobacteriia;order_Flavobacteriales;family_Salibacteraceae;	superkingdom_Bacteria;phylum_Bacteroidota;class_Flavobacteriia;order_Flavobacteriales;family_Schleiferiaceae;	superkingdom_Bacteria;phylum_Bacteroidota;class_Saprospiria;order_Saprospirales;	superkingdom_Bacteria;phylum_Bacteroidota;class_Saprospiria;order_Saprospirales;family_Haliscomenobacteraceae;genus_Phaeodactylibacter;	superkingdom_Bacteria;phylum_Bacteroidota;class_Sphingobacteriia;order_Sphingobacteriales;family_Sphingobacteriaceae;genus_Mucilaginibacter;	superkingdom_Bacteria;phylum_Candidatus Hydrogenedentes;	superkingdom_Bacteria;phylum_Candidatus Nealsonbacteria;	superkingdom_Bacteria;phylum_Candidatus Poribacteria;	superkingdom_Bacteria;phylum_Candidatus Roizmanbacteria;	superkingdom_Bacteria;phylum_Chlamydiota;class_Chlamydiia;	superkingdom_Bacteria;phylum_Chlamydiota;class_Chlamydiia;order_Chlamydiales;	superkingdom_Bacteria;phylum_Chlamydiota;class_Chlamydiia;order_Parachlamydiales;family_Simkaniaceae;	superkingdom_Bacteria;phylum_Chlamydiota;class_Chlamydiia;order_Parachlamydiales;family_Simkaniaceae;genus_Simkania;species_Simkania negevensis;	superkingdom_Bacteria;phylum_Chlorobiota;	superkingdom_Bacteria;phylum_Chloroflexota;class_Ardenticatenia;order_Ardenticatenales;family_Ardenticatenaceae;	superkingdom_Bacteria;phylum_Chloroflexota;class_Ardenticatenia;order_Candidatus Promineifilales;family_Candidatus Promineifilaceae;	superkingdom_Bacteria;phylum_Cyanobacteriota;class_Cyanophyceae;order_Gomontiellales;family_Cyanothecaceae;genus_Cyanothece;	superkingdom_Bacteria;phylum_Cyanobacteriota;class_Cyanophyceae;order_Leptolyngbyales;family_Leptolyngbyaceae;genus_Leptolyngbya;
Metagenomes	Coastal seawater	BPP_ABL86758	0	0	0	0	0	0	0	0	0	0	0	0	0	1	0	0	0	0	0	0	0	0	0	0	0	0	0	0	0	0	1	1	0	0	0	0	0	0	0	0	0	0	0	0	0	1	0
Metagenomes	Polar seawater	BPP_ABL86758	0	1	0	0	0	0	0	0	0	0	0	0	0	0	0	0	0	0	0	0	0	0	0	0	0	0	0	0	0	0	0	0	0	0	0	0	0	0	0	0	0	0	0	0	0	0	0
Metagenomes	Non-polar seawater	BPP_ABL86758	0	0	0	0	0	0	0	0	0	0	0	0	0	0	0	0	0	0	0	0	0	0	0	0	0	0	0	0	0	0	0	0	0	0	0	0	0	0	0	0	0	0	0	0	0	0	0
Metagenomes	Coastal sediment	BPP_ABL86758	0	0	0	1	0	0	0	0	0	0	0	0	0	0	0	0	0	0	0	0	0	0	0	0	0	0	0	0	0	0	0	0	0	0	1	1	0	0	0	0	0	0	0	0	0	0	1
Metagenomes	Deep sea sediment	BPP_ABL86758	0	0	0	0	0	0	0	0	0	0	0	0	0	0	0	0	0	0	0	0	0	0	0	0	0	0	0	0	0	0	0	0	0	0	0	0	0	1	0	0	1	1	0	0	0	0	0
Metatranscriptomes	Seawater	BPP_ABL86758	0	0	0	0	0	0	0	0	0	0	0	0	0	0	0	0	0	0	0	0	0	0	0	0	0	0	0	0	0	0	0	0	0	0	0	0	0	0	0	0	0	0	0	0	0	0	0
Metatranscriptomes	Sediment	BPP_ABL86758	0	0	0	0	0	0	0	0	0	0	0	0	0	0	0	0	0	0	0	0	0	0	0	0	0	0	0	0	0	0	0	0	0	0	0	0	0	0	0	0	0	0	0	0	1	0	0
Metagenomes	Coastal seawater	BPP_ACJ35482	0	0	0	0	0	1	0	0	0	0	0	0	1	0	1	1	1	0	1	0	0	0	1	0	0	0	0	0	1	1	0	0	0	1	0	0	0	0	0	0	0	0	0	0	0	0	0
Metagenomes	Polar seawater	BPP_ACJ35482	0	0	0	0	0	0	0	0	0	0	0	0	0	0	0	0	0	0	0	1	0	0	0	0	1	1	0	0	0	0	0	0	1	0	0	0	0	0	0	0	0	0	0	0	0	0	0
Metagenomes	Non-polar seawater	BPP_ACJ35482	0	0	0	0	0	0	0	0	0	0	0	0	0	0	0	0	0	0	0	0	0	0	0	0	0	0	0	0	0	0	0	0	0	0	0	0	0	0	0	0	0	0	0	0	0	0	0
Metagenomes	Coastal sediment	BPP_ACJ35482	0	0	0	0	0	0	0	0	0	1	0	0	0	0	0	0	0	1	0	0	0	1	0	0	0	0	1	0	0	0	0	0	0	0	0	0	0	0	0	0	0	0	0	0	0	0	0
Metagenomes	Deep sea sediment	BPP_ACJ35482	0	0	0	0	0	0	0	0	0	0	0	0	0	0	0	0	0	0	0	0	0	0	0	0	0	0	0	0	0	0	0	0	0	0	0	0	0	0	1	0	0	0	0	0	0	0	0
Metatranscriptomes	Seawater	BPP_ACJ35482	0	0	0	0	0	0	0	0	0	0	0	0	0	0	0	0	0	0	0	0	0	0	0	0	0	0	0	0	0	0	0	0	0	0	0	0	0	0	0	0	0	0	0	0	0	0	0
Metatranscriptomes	Sediment	BPP_ACJ35482	0	0	0	0	0	0	0	1	0	0	0	0	0	0	0	0	0	0	0	0	0	0	0	0	0	0	0	0	0	0	0	0	0	0	0	0	0	0	0	0	0	0	0	0	0	0	0
Metagenomes	Coastal seawater	BPP_AQX17444	0	0	0	0	0	0	0	0	0	0	0	0	0	0	0	0	0	0	0	0	0	0	0	0	0	0	0	0	0	0	0	0	0	0	0	0	0	0	0	0	0	0	0	0	0	0	0
Metagenomes	Polar seawater	BPP_AQX17444	0	0	0	0	0	0	0	0	0	0	0	0	0	0	0	0	0	0	0	0	0	0	0	0	0	0	0	0	0	0	0	0	0	0	0	0	0	0	0	0	0	0	0	0	0	0	0
Metagenomes	Non-polar seawater	BPP_AQX17444	0	0	0	0	0	0	0	0	0	0	0	0	0	0	0	0	0	0	0	0	0	0	0	0	0	0	0	0	0	0	0	0	0	0	0	0	0	0	0	0	0	0	0	0	0	0	0
Metagenomes	Coastal sediment	BPP_AQX17444	0	0	0	0	0	0	0	0	0	0	0	0	0	0	0	0	0	0	0	0	0	0	0	0	0	0	0	0	0	0	0	0	0	0	0	0	0	0	0	0	0	0	0	0	0	0	0
Metagenomes	Deep sea sediment	BPP_AQX17444	0	0	0	0	0	0	0	0	0	0	0	0	0	0	0	0	0	0	0	0	0	0	0	0	0	0	0	0	0	0	0	0	0	0	0	0	0	0	0	0	0	0	0	0	0	0	0
Metatranscriptomes	Seawater	BPP_AQX17444	0	0	0	0	0	0	0	0	0	0	0	0	0	0	0	0	0	0	0	0	0	0	0	0	0	0	0	0	0	0	0	0	0	0	0	0	0	0	0	0	0	0	0	0	0	0	0
Metatranscriptomes	Sediment	BPP_AQX17444	0	0	0	0	0	0	0	0	0	0	0	0	0	0	0	0	0	0	0	0	0	0	0	0	0	0	0	0	0	0	0	0	0	0	0	0	0	0	0	0	0	0	0	0	0	0	0
Metagenomes	Coastal seawater	BPP_QJA16365	0	0	0	0	0	0	0	0	0	0	0	0	0	0	0	0	0	0	0	0	0	0	0	0	0	0	0	0	0	0	0	0	0	0	0	0	0	0	0	0	0	0	0	0	0	0	0
Metagenomes	Polar seawater	BPP_QJA16365	0	0	0	0	0	0	0	0	0	0	0	0	0	0	0	0	0	0	0	0	0	0	0	0	0	0	0	0	0	0	0	0	0	0	0	0	0	0	0	0	0	0	0	0	0	0	0
Metagenomes	Non-polar seawater	BPP_QJA16365	0	0	0	0	0	0	0	0	0	0	0	0	0	0	0	0	0	0	0	0	0	0	0	0	0	0	0	0	0	0	0	0	0	0	0	0	0	0	0	0	0	0	0	0	0	0	0
Metagenomes	Coastal sediment	BPP_QJA16365	0	0	0	0	0	0	0	0	0	0	0	0	0	0	0	0	0	0	0	0	0	0	0	0	0	0	0	0	0	0	0	0	0	0	0	0	0	0	0	0	0	0	0	0	0	0	0
Metagenomes	Deep sea sediment	BPP_QJA16365	0	0	0	0	0	0	0	0	0	0	0	0	0	0	0	0	0	0	0	0	0	0	0	0	0	0	0	0	0	0	0	0	0	0	0	0	0	0	0	0	0	0	0	0	0	0	0
Metatranscriptomes	Seawater	BPP_QJA16365	0	0	0	0	0	0	0	0	0	0	0	0	0	0	0	0	0	0	0	0	0	0	0	0	0	0	0	0	0	0	0	0	0	0	0	0	0	0	0	0	0	0	0	0	0	0	0
Metatranscriptomes	Sediment	BPP_QJA16365	0	0	0	0	0	0	0	0	0	0	0	0	0	0	0	0	0	0	0	0	0	0	0	0	0	0	0	0	0	0	0	0	0	0	0	0	0	0	0	0	0	0	0	0	0	0	0
Metagenomes	Polar seawater	CP_AAQ13669	0	0	0	0	0	0	0	0	0	0	0	0	0	0	0	0	0	0	0	0	0	0	0	0	0	0	0	0	0	0	0	0	0	0	0	0	0	0	0	0	0	0	0	0	0	0	0
Metagenomes	Coastal sediment	CP_AAQ13669	0	0	0	0	0	0	0	0	0	0	0	0	0	0	0	0	0	0	0	0	0	0	0	0	0	0	0	0	0	0	0	0	0	0	0	0	0	0	0	1	0	0	0	0	0	0	0
Metagenomes	Deep sea sediment	CP_AAQ13669	0	0	0	0	0	0	0	0	0	0	0	0	0	0	0	0	0	0	0	0	0	0	0	0	0	0	0	0	0	0	0	0	0	0	0	0	0	0	0	0	0	0	0	0	0	0	0
Metagenomes	Coastal seawater	CP_AWN00236	0	0	0	0	0	0	0	0	1	0	0	0	0	0	0	0	0	0	0	0	0	0	0	0	0	0	0	0	0	0	0	0	0	0	0	0	0	0	0	0	0	0	0	0	0	0	0
Metagenomes	Polar seawater	CP_AWN00236	0	0	0	0	1	0	0	0	0	0	0	0	0	0	0	0	0	0	0	0	0	0	0	0	0	0	0	0	0	0	0	0	0	0	0	0	0	0	0	0	0	0	0	0	0	0	0
Metagenomes	Non-polar seawater	CP_AWN00236	0	0	0	0	0	0	0	0	0	0	0	0	0	0	0	0	0	0	0	0	0	0	0	0	0	0	0	0	0	0	0	0	0	0	0	0	0	0	0	0	0	0	0	0	0	0	0
Metagenomes	Coastal sediment	CP_AWN00236	0	0	1	0	0	0	0	0	0	0	0	0	0	0	0	0	0	0	0	0	0	0	0	0	0	0	0	0	0	0	0	0	0	0	0	0	0	0	0	0	0	0	0	1	0	0	0
Metagenomes	Deep sea sediment	CP_AWN00236	0	0	0	0	0	0	0	0	0	0	0	0	0	0	0	0	0	0	0	0	0	0	0	0	0	0	0	0	0	0	0	0	0	0	0	0	0	0	0	0	0	0	0	0	0	0	0
Metatranscriptomes	Seawater	CP_AWN00236	0	0	0	0	0	0	0	0	0	0	0	0	0	0	0	0	0	0	0	0	0	0	0	0	0	0	0	0	0	0	0	0	0	0	0	0	0	0	0	0	0	0	0	0	0	0	0
Metatranscriptomes	Sediment	CP_AWN00236	0	0	0	0	0	0	0	0	0	0	0	0	0	0	0	0	0	0	0	0	0	0	0	0	0	0	0	0	0	0	0	0	0	0	0	0	0	0	0	0	0	0	0	0	0	0	0
Metagenomes	Coastal seawater	HAP_AAA32705	0	0	0	0	0	0	0	0	0	0	0	0	0	0	0	0	0	0	0	0	0	0	0	0	0	0	0	0	0	0	0	0	0	0	0	0	0	0	0	0	0	0	0	0	0	0	0
Metagenomes	Deep sea sediment	HAP_AAA32705	0	0	0	0	0	0	0	0	0	0	0	0	0	0	0	0	0	0	0	0	0	0	0	0	0	0	0	0	0	0	0	0	0	0	0	0	0	0	0	0	0	0	0	0	0	0	0
Metatranscriptomes	Seawater	HAP_AAA32705	0	0	0	0	0	0	0	0	0	0	0	0	0	0	0	0	0	0	0	0	0	0	0	0	0	0	0	0	0	0	0	0	0	0	0	0	0	0	0	0	0	0	0	0	0	0	0
Metagenomes	Coastal seawater	HAP_AAM23271	0	0	0	0	0	0	0	0	0	0	0	0	0	0	0	0	0	0	0	0	0	0	0	0	0	0	0	0	0	0	0	0	0	0	0	0	0	0	0	0	0	0	0	0	0	0	0
Metagenomes	Polar seawater	HAP_AAM23271	0	0	0	0	0	0	0	0	0	0	0	0	0	0	0	0	0	0	0	0	0	0	0	0	0	0	0	0	0	0	0	0	0	0	0	0	0	0	0	0	0	0	0	0	0	0	0
Metagenomes	Coastal seawater	HAP_AAR89622	0	0	0	0	0	0	0	0	0	0	0	0	0	0	0	0	0	0	0	0	0	0	0	0	0	0	0	0	0	0	0	0	0	0	0	0	0	0	0	0	0	0	0	0	0	0	0
Metagenomes	Coastal sediment	HAP_AAR89622	0	0	0	0	0	0	0	0	0	0	0	0	0	0	0	0	0	0	0	0	0	0	0	0	0	0	0	0	0	0	0	0	0	0	0	0	0	0	0	0	0	0	0	0	0	0	0
Metagenomes	Deep sea sediment	HAP_AAR89622	0	0	0	0	0	0	0	0	0	0	0	0	0	0	0	0	0	0	0	0	0	0	0	0	0	0	0	0	0	0	0	0	0	0	0	0	0	0	0	0	0	0	0	0	0	0	0
Metatranscriptomes	Seawater	HAP_AAR89622	0	0	0	0	0	0	0	0	0	0	0	0	0	0	0	0	0	0	0	0	0	0	0	0	0	0	0	0	0	0	0	0	0	0	0	0	0	0	0	0	0	0	0	0	0	0	0
Metagenomes	Deep sea sediment	HAP_ABG88857	0	0	0	0	0	0	0	0	0	0	0	0	0	0	0	0	0	0	0	0	0	0	0	0	0	0	0	0	0	0	0	0	0	0	0	0	0	0	0	0	0	0	0	0	0	0	0
Metagenomes	Coastal seawater	HAP_ACJ51391	0	0	0	0	0	0	0	0	0	0	0	0	0	0	0	0	0	0	0	0	0	0	0	0	0	0	0	0	0	0	0	0	0	0	0	0	0	0	0	0	0	0	0	0	0	0	0
Metagenomes	Polar seawater	HAP_ACJ51391	0	0	0	0	0	0	0	0	0	0	0	0	0	0	0	0	0	0	0	0	0	0	0	0	0	0	0	0	0	0	0	0	0	0	0	0	0	0	0	0	0	0	0	0	0	0	0
Metagenomes	Non-polar seawater	HAP_ACJ51391	0	0	0	0	0	0	0	0	0	0	0	0	0	0	0	0	0	0	0	0	0	0	0	0	0	0	0	0	0	0	0	0	0	0	0	0	0	0	0	0	0	0	0	0	0	0	0
Metagenomes	Deep sea sediment	HAP_ACJ51391	0	0	0	0	0	0	0	0	0	0	0	0	0	0	0	0	0	0	0	0	0	0	0	0	0	0	0	0	0	0	0	0	0	0	0	0	0	0	0	0	0	0	0	0	0	0	0
Metatranscriptomes	Seawater	HAP_ACJ51391	0	0	0	0	0	0	0	0	0	0	0	0	0	0	0	0	0	0	0	0	0	0	0	0	0	0	0	0	0	0	0	0	0	0	0	0	0	0	0	0	0	0	0	0	0	0	0
Metagenomes	Coastal seawater	HAP_WP_027265797	0	0	0	0	0	0	0	0	0	0	0	0	0	0	0	0	0	0	0	0	0	0	0	0	0	0	0	0	0	0	0	0	0	0	0	0	0	0	0	0	0	0	0	0	0	0	0
Metagenomes	Polar seawater	HAP_WP_027265797	0	0	0	0	0	0	0	0	0	0	0	0	0	0	0	0	0	0	0	0	0	0	0	0	0	0	0	0	0	0	0	0	0	0	0	0	0	0	0	0	0	0	0	0	0	0	0
Metagenomes	Deep sea sediment	HAP_WP_027265797	0	0	0	0	0	0	0	0	0	0	0	0	0	0	0	0	0	0	0	0	0	0	0	0	0	0	0	0	0	0	0	0	0	0	0	0	0	0	0	0	0	0	0	0	0	0	0
Metagenomes	Deep sea sediment	HAP_WP_198495896	0	0	0	0	0	0	0	0	0	0	0	0	0	0	0	0	0	0	0	0	0	0	0	0	0	0	0	0	0	0	0	0	0	0	0	0	0	0	0	0	0	0	0	0	0	0	0
Metagenomes	Coastal seawater	PAP_ACR23329	0	0	0	0	0	0	0	0	0	0	0	0	0	0	0	0	0	0	0	0	0	0	0	0	0	0	0	0	0	0	0	0	0	0	0	0	0	0	0	0	0	0	0	0	0	0	0
Metagenomes	Polar seawater	PAP_ACR23329	0	0	0	0	0	0	0	0	0	0	0	0	0	0	0	0	0	0	0	0	0	0	0	0	0	0	0	0	0	0	0	0	0	0	0	0	0	0	0	0	0	0	0	0	0	0	0
Metagenomes	Non-polar seawater	PAP_ACR23329	0	0	0	0	0	0	0	0	0	0	0	0	0	0	0	0	0	0	0	0	0	0	0	0	0	0	0	0	0	0	0	0	0	0	0	0	0	0	0	0	0	0	0	0	0	0	0
Metagenomes	Coastal sediment	PAP_ACR23329	0	0	0	0	0	0	0	0	0	0	0	0	0	0	0	0	0	0	0	0	0	0	0	0	0	0	0	0	0	0	0	0	0	0	0	0	0	0	0	0	0	0	0	0	0	0	0
Metagenomes	Deep sea sediment	PAP_ACR23329	0	0	0	0	0	0	0	0	0	0	0	0	0	0	0	0	0	0	0	0	0	0	0	0	0	0	0	0	0	0	0	0	0	0	0	0	0	0	0	0	0	0	0	0	0	0	0
Metatranscriptomes	Seawater	PAP_ACR23329	1	0	0	0	0	0	0	0	0	0	0	0	0	0	0	0	0	0	0	0	0	0	0	0	0	0	0	0	0	0	0	0	0	0	0	0	1	0	0	0	0	0	0	0	0	0	0
Metatranscriptomes	Sediment	PAP_ACR23329	0	0	0	0	0	0	0	0	0	0	0	0	0	0	0	0	0	0	0	0	0	0	0	0	0	0	0	0	0	0	0	0	0	0	0	0	0	0	0	0	0	0	0	0	0	0	0
Metagenomes	Coastal seawater	PAP_XP_004504591	0	0	0	0	0	0	0	0	0	0	1	1	0	0	0	0	0	0	0	0	0	0	0	1	0	0	0	0	0	0	0	0	0	0	0	0	0	0	0	0	0	0	1	0	0	0	0
Metagenomes	Polar seawater	PAP_XP_004504591	0	0	0	0	0	0	0	0	0	0	0	0	0	0	0	0	0	0	0	0	1	0	0	0	0	0	0	1	0	0	0	0	0	0	0	0	0	0	0	0	0	0	0	0	0	0	0
Metagenomes	Non-polar seawater	PAP_XP_004504591	0	0	0	0	0	0	0	0	0	0	0	0	0	0	0	0	0	0	0	0	0	0	0	0	0	0	0	0	0	0	0	0	0	0	0	0	0	0	0	0	0	0	0	0	0	0	0
Metagenomes	Coastal sediment	PAP_XP_004504591	0	0	0	0	0	0	1	0	0	0	0	0	0	0	0	0	0	0	0	0	0	0	0	0	0	0	0	0	0	0	0	0	0	0	0	0	0	0	0	0	0	0	0	0	0	0	0
Metagenomes	Deep sea sediment	PAP_XP_004504591	0	0	0	0	0	0	0	0	0	0	0	0	0	0	0	0	0	0	0	0	0	0	0	0	0	0	0	0	0	0	0	0	0	0	0	0	0	0	0	0	0	0	0	0	0	0	0
Metatranscriptomes	Seawater	PAP_XP_004504591	0	0	0	0	0	0	0	0	0	0	0	0	0	0	0	0	0	0	0	0	0	0	0	0	0	0	0	0	0	0	0	0	0	0	0	0	0	0	0	0	0	0	0	0	0	0	0
Metatranscriptomes	Sediment	PAP_XP_004504591	0	0	0	0	0	0	0	0	0	0	0	0	0	0	0	0	0	0	0	0	0	0	0	0	0	0	0	0	0	0	0	0	0	0	0	0	0	0	0	0	0	0	0	0	0	0	0
[truncated: 335 more columns]
